# Supplementary material for: Diaqua­bis(2,4-dichloro-6-formyl­phenolato)zinc(II)–bis­(μ-2,4-dichloro-6-formyl­phenolato)bis­[aqua­(2,4-dichloro-6-formyl­phenolato)zinc(II)] (2/1)
Source: Acta Crystallogr Sect E Struct Rep Online. 2009 Nov 21;65(Pt 12):m1640–1. doi: 10.1107/S160053680904896X (PMC2972068; doi:10.1107/S160053680904896X)
Supplement: Supplementary file 1 [file e-65-m1640-sup1.cif]

##############################################################################
###                                                                        ###
###        Electronic paper (Acta Crystallographica Section E)             ###
###                                                                        ###
##############################################################################
#                                                                            #
# This CIF contains the data in a paper accepted for publication in Acta     #
# Crystallographica Section E. It conforms to the requirements of Notes      #
# for Authors for Section E, and has been peer reviewed under the auspices   #
# of the IUCr Commission on Journals.                                        #
#                                                                            #
# Full details of the Crystallographic Information File format               #
# are given in the paper "The Crystallographic Information File (CIF):       #
# a New Standard Archive File for Crystallography" by S. R. Hall, F. H.      #
# Allen and I. D. Brown [Acta Cryst. (1991), A47, 655-685].                  #
#                                                                            #
# The current version of the core CIF dictionary is obtainable from          #
# ftp://ftp.iucr.org/pub/cif_core.dic. The current version number is 2.4.    #
#                                                                            #
# Software is freely available for graphical display of the structure(s) in  #
# this CIF.  For information consult the CIF home page http://www.iucr.org/  #
# cif/home.html                                                              #
#                                                                            #
# This file may be used for bona fide research purposes within the           #
# scientific community so long as proper attribution is given to the journal # 
# article from which it was obtained.                                        #
#                                                                            #
##############################################################################
                                             
data_global
_journal_date_recd_electronic     2009-10-17
_journal_date_accepted     2009-11-17
_journal_name_full     'Acta Crystallographica, Section E'
_journal_year     2009
_journal_volume     65
_journal_issue     12
_journal_page_first     m1640
_journal_page_last     m1641
_journal_paper_category     QM
_journal_coeditor_code     XU2645
_publ_contact_author_name     'Takashiro Akitsu'
_publ_contact_author_address
;
Department of Chemistry
Faculty of Science
Tokyo University of Science
1-3 Kagurazaka
Shinjuku-ku
Tokyo 162-8601
Japan
;
_publ_contact_author_email     akitsu@rs.kagu.tus.ac.jp
_publ_contact_author_fax     '(81) 3 5261 4631'
_publ_contact_author_phone     '(81) 3 5228 8271'
_publ_section_title
;\
Diaquabis(2,4-dichloro-6-formylphenolato)zinc(II)--bis(\m-2,4-dichloro-6-\
formylphenolato)bis[aqua(2,4-dichloro-6-formylphenolato)zinc(II)] (2/1)
;
loop_
    _publ_author_name
    _publ_author_address
    'Watanabe, Yoshimasa'
;
Department of Chemistry
Faculty of Science
Tokyo University of Science
1-3 Kagurazaka
Shinjuku-ku
Tokyo 162-8601
Japan
;
    'Aritake, Yoshikazu'
;
Department of Chemistry
Faculty of Science
Tokyo University of Science
1-3 Kagurazaka
Shinjuku-ku
Tokyo 162-8601
Japan
;
    'Akitsu, Takashiro'
;
Department of Chemistry
Faculty of Science
Tokyo University of Science
1-3 Kagurazaka
Shinjuku-ku
Tokyo 162-8601
Japan
;
data_I
_chemical_name_systematic
;
Diaquabis(2,4-dichloro-6-formylphenolato)zinc(II)--bis(\m-2,4-dichloro-
6-formylphenolato)bis[aqua(2,4-dichloro-6-formylphenolato)zinc(II)] (2/1)
;
_chemical_name_common     ?
_chemical_formula_moiety     '2(C14 H10 Cl4 O6 Zn), C28 H16 Cl8 O10 Zn2'
_chemical_formula_sum     'C56 H36 Cl16 O22 Zn4'
_chemical_formula_structural     ?
_chemical_formula_analytical     ?
_chemical_formula_iupac
                  '[Zn (C7 H3 Cl2 O2)2 (H2 O)2]2, [Zn2 (C7 H3 Cl2 O2)4 (H2 O)2]'
_chemical_formula_weight     1889.61
_chemical_melting_point     ?
_symmetry_cell_setting     Triclinic
_symmetry_space_group_name_H-M     'P -1'
_symmetry_space_group_name_Hall     '-P 1'
loop_
    _symmetry_equiv_pos_as_xyz
    'x, y, z'
    '-x, -y, -z'
_cell_length_a     8.7532(9)
_cell_length_b     13.6973(15)
_cell_length_c     14.2833(15)
_cell_angle_alpha     96.244(2)
_cell_angle_beta     91.7000(10)
_cell_angle_gamma     106.0960(10)
_cell_volume     1632.4(3)
_cell_formula_units_Z     1
_cell_measurement_reflns_used     2792
_cell_measurement_theta_min     2.43
_cell_measurement_theta_max     27.78
_cell_measurement_temperature     100
_exptl_crystal_description     prismatic
_exptl_crystal_colour     yellow
_exptl_crystal_size_max     0.15
_exptl_crystal_size_mid     0.15
_exptl_crystal_size_min     0.08
_exptl_crystal_density_diffrn     1.922
_exptl_crystal_density_meas     ?
_exptl_crystal_density_method     'not measured'
_exptl_crystal_F_000     940.0
_exptl_absorpt_coefficient_mu     2.185
_exptl_absorpt_correction_type     multi-scan
_exptl_absorpt_process_details     '(SADABS; Sheldrick, 1996)'
_exptl_absorpt_correction_T_min     0.7352
_exptl_absorpt_correction_T_max     0.8446
_exptl_special_details
;
Refinement of F^2^ against ALL reflections. The weighted <i>R</i>-factor
<i>wR</i> and goodness of fit S are based on F^2^, conventional
<i>R</i>-factors <i>R</i> are based on F, with F set to zero for negative
F^2^. The threshold expression of F^2^ > 2sigma(F^2^) is used only for
calculating <i>R</i>-factors(gt) <i>etc</i>. and is not relevant to the choice
of reflections for refinement. <i>R</i>-factors based on F^2^ are
statistically about twice as large as those based on F, and R-- factors based
on ALL data will be even larger. The water-H atoms wre located in a D-map and
refined in riding mode with <i>U</i>~iso~(H) = 1.2<i>U</i>~eq~(O)."
;
_diffrn_ambient_temperature     100
_diffrn_radiation_type     'Mo K\a'
_diffrn_radiation_wavelength     0.71073
_diffrn_radiation_source     'fine-focus sealed tube'
_diffrn_radiation_monochromator     graphite
_diffrn_measurement_device_type     'Bruker APEXII CCD area-detector'
_diffrn_measurement_method     '\f and \w scans'
_diffrn_detector_area_resol_mean     8.333
_diffrn_reflns_number     9504
_diffrn_reflns_av_R_equivalents     0.0213
_diffrn_reflns_av_sigmaI/netI     0.0572
_diffrn_reflns_theta_min     1.44
_diffrn_reflns_theta_max     27.90
_diffrn_reflns_theta_full     25.00
_diffrn_measured_fraction_theta_max     0.977
_diffrn_measured_fraction_theta_full     0.995
_diffrn_reflns_limit_h_min     -11
_diffrn_reflns_limit_h_max     11
_diffrn_reflns_limit_k_min     -16
_diffrn_reflns_limit_k_max     17
_diffrn_reflns_limit_l_min     -12
_diffrn_reflns_limit_l_max     18
_diffrn_standards_number     0
_diffrn_standards_interval_count     0
_diffrn_standards_decay_%     ?
_reflns_number_total     7275
_reflns_number_gt     5671
_reflns_threshold_expression     'I>2\s(I)'
_refine_ls_structure_factor_coef     Fsqd
_refine_ls_matrix_type     full
_refine_ls_R_factor_all     0.0548
_refine_ls_R_factor_gt     0.0379
_refine_ls_wR_factor_gt     0.1020
_refine_ls_wR_factor_ref     0.1176
_refine_ls_goodness_of_fit_ref     0.750
_refine_ls_restrained_S_all     0.750
_refine_ls_number_reflns     7275
_refine_ls_number_parameters     445
_refine_ls_number_restraints     0
_refine_ls_hydrogen_treatment     constr
_refine_ls_weighting_scheme     calc
_refine_ls_weighting_details
         'calc w=1/[\s^2^(Fo^2^)+(0.1000P)^2^+1.2111P] where P=(Fo^2^+2Fc^2^)/3'
_atom_sites_solution_hydrogens     geom
_atom_sites_solution_primary     direct
_atom_sites_solution_secondary     difmap
_refine_ls_shift/su_max     0.001
_refine_ls_shift/su_mean     0.000
_refine_diff_density_max     0.592
_refine_diff_density_min     -0.462
_refine_ls_extinction_method     none
_refine_ls_extinction_coef     ?
loop_
    _atom_type_symbol
    _atom_type_description
    _atom_type_scat_dispersion_real
    _atom_type_scat_dispersion_imag
    _atom_type_scat_source
    'C' 'C' 0.0033 0.0016
                         'International Tables Vol C Tables 4.2.6.8 and 6.1.1.4'
    'H' 'H' 0.0000 0.0000
                         'International Tables Vol C Tables 4.2.6.8 and 6.1.1.4'
    'O' 'O' 0.0106 0.0060
                         'International Tables Vol C Tables 4.2.6.8 and 6.1.1.4'
    'Cl' 'Cl' 0.1484 0.1585
                         'International Tables Vol C Tables 4.2.6.8 and 6.1.1.4'
    'Zn' 'Zn' 0.2839 1.4301
                         'International Tables Vol C Tables 4.2.6.8 and 6.1.1.4'
_computing_data_collection     'APEX2 (Bruker, 2005)'
_computing_cell_refinement     'SAINT (Bruker, 2005)'
_computing_data_reduction     'SAINT (Bruker, 2005)'
_computing_structure_solution     'SHELXS97 (Sheldrick, 2008)'
_computing_structure_refinement     'SHELXL97 (Sheldrick, 2008)'
_computing_molecular_graphics     'ORTEP-3 for Windows (Farrugia, 1997)'
_computing_publication_material     'SHELXL97 (Sheldrick, 2008'
loop_
    _atom_site_type_symbol
    _atom_site_label
    _atom_site_fract_x
    _atom_site_fract_y
    _atom_site_fract_z
    _atom_site_U_iso_or_equiv
    _atom_site_adp_type
    _atom_site_calc_flag
    _atom_site_refinement_flags
    _atom_site_occupancy
    _atom_site_disorder_assembly
    _atom_site_disorder_group
    Zn Zn1 0.80461(4) 0.83299(3) 0.96067(3) 0.00981(11) Uani d . 1 . .
    Zn Zn2 0.92258(4) 0.39423(3) 0.93218(3) 0.00861(10) Uani d . 1 . .
    C C1 1.0506(4) 0.8558(2) 0.8153(2) 0.0115(7) Uani d . 1 . .
    C C2 1.2112(4) 0.8851(2) 0.7897(2) 0.0106(7) Uani d . 1 . .
    C C3 1.2547(4) 0.8968(2) 0.6987(2) 0.0114(7) Uani d . 1 . .
    H H3 1.3640 0.9165 0.6855 0.014 Uiso calc R 1 . .
    C C4 1.1363(4) 0.8794(3) 0.6263(2) 0.0123(7) Uani d . 1 . .
    C C5 0.9784(4) 0.8516(3) 0.6459(2) 0.0144(7) Uani d . 1 . .
    H H5 0.8984 0.8400 0.5963 0.017 Uiso calc R 1 . .
    C C6 0.9340(4) 0.8400(2) 0.7388(2) 0.0109(7) Uani d . 1 . .
    C C7 0.7636(4) 0.8084(2) 0.7507(2) 0.0122(7) Uani d . 1 . .
    H H7 0.6966 0.7972 0.6946 0.015 Uiso calc R 1 . .
    C C8 0.8264(4) 0.8649(2) 1.1745(2) 0.0089(6) Uani d . 1 . .
    C C9 0.9119(4) 0.8798(2) 1.2634(2) 0.0111(7) Uani d . 1 . .
    C C10 0.8403(4) 0.8716(3) 1.3478(2) 0.0152(7) Uani d . 1 . .
    H H10C 0.9029 0.8815 1.4053 0.018 Uiso calc R 1 . .
    C C11 0.6749(4) 0.8485(3) 1.3479(2) 0.0140(7) Uani d . 1 . .
    C C12 0.5844(4) 0.8358(3) 1.2644(2) 0.0134(7) Uani d . 1 . .
    H H12 0.4719 0.8215 1.2653 0.016 Uiso calc R 1 . .
    C C13 0.6573(4) 0.8437(2) 1.1784(2) 0.0105(6) Uani d . 1 . .
    C C14 0.5495(4) 0.8274(2) 1.0955(2) 0.0130(7) Uani d . 1 . .
    H H14 0.4403 0.8178 1.1070 0.016 Uiso calc R 1 . .
    C C15 1.1453(4) 0.3785(2) 0.7795(2) 0.0105(6) Uani d . 1 . .
    C C16 1.3048(4) 0.3981(2) 0.7511(2) 0.0107(7) Uani d . 1 . .
    C C17 1.3436(4) 0.4026(2) 0.6585(2) 0.0119(7) Uani d . 1 . .
    H H17 1.4517 0.4171 0.6429 0.014 Uiso calc R 1 . .
    C C18 1.2213(4) 0.3855(3) 0.5875(2) 0.0127(7) Uani d . 1 . .
    C C19 1.0649(4) 0.3623(3) 0.6098(2) 0.0133(7) Uani d . 1 . .
    H H19 0.9827 0.3478 0.5611 0.016 Uiso calc R 1 . .
    C C20 1.0254(4) 0.3598(2) 0.7050(2) 0.0109(6) Uani d . 1 . .
    C C21 0.8572(4) 0.3365(3) 0.7224(2) 0.0130(7) Uani d . 1 . .
    H H21 0.7847 0.3167 0.6683 0.016 Uiso calc R 1 . .
    C C22 0.9237(4) 0.4081(2) 1.1431(2) 0.0089(6) Uani d . 1 . .
    C C23 0.9985(4) 0.4002(2) 1.2300(2) 0.0103(6) Uani d . 1 . .
    C C24 0.9167(4) 0.3743(2) 1.3089(2) 0.0125(7) Uani d . 1 . .
    H H24 0.9724 0.3710 1.3660 0.015 Uiso calc R 1 . .
    C C25 0.7501(4) 0.3529(3) 1.3036(2) 0.0120(7) Uani d . 1 . .
    C C26 0.6708(4) 0.3553(2) 1.2201(2) 0.0125(7) Uani d . 1 . .
    H H26 0.5578 0.3389 1.2166 0.015 Uiso calc R 1 . .
    C C27 0.7539(4) 0.3816(2) 1.1396(2) 0.0097(6) Uani d . 1 . .
    C C28 0.6570(4) 0.3854(2) 1.0564(2) 0.0100(6) Uani d . 1 . .
    H H28 0.5461 0.3742 1.0636 0.012 Uiso calc R 1 . .
    O O1 1.0177(3) 0.84419(18) 0.90218(16) 0.0114(5) Uani d . 1 . .
    O O2 0.6955(3) 0.79453(18) 0.82386(17) 0.0129(5) Uani d . 1 . .
    O O3 0.9021(3) 0.87169(18) 1.09647(16) 0.0120(5) Uani d . 1 . .
    O O4 0.5816(3) 0.82436(18) 1.01226(16) 0.0128(5) Uani d . 1 . .
    O O5 1.1173(3) 0.37770(17) 0.86854(16) 0.0107(5) Uani d . 1 . .
    O O6 0.7986(3) 0.33961(18) 0.79914(16) 0.0118(5) Uani d . 1 . .
    O O7 1.0093(3) 0.44105(17) 1.07188(16) 0.0090(5) Uani d . 1 . .
    O O8 0.7034(3) 0.40163(17) 0.97769(16) 0.0116(5) Uani d . 1 . .
    Cl Cl1 1.36080(9) 0.90539(6) 0.87857(6) 0.01455(18) Uani d . 1 . .
    Cl Cl2 1.19192(11) 0.89319(7) 0.51136(6) 0.0199(2) Uani d . 1 . .
    Cl Cl3 1.11849(9) 0.90686(6) 1.26347(6) 0.01406(18) Uani d . 1 . .
    Cl Cl4 0.58270(11) 0.83281(7) 1.45386(6) 0.0221(2) Uani d . 1 . .
    Cl Cl5 1.45564(9) 0.41888(6) 0.83825(6) 0.01241(17) Uani d . 1 . .
    Cl Cl6 1.27119(11) 0.39485(7) 0.47120(6) 0.0197(2) Uani d . 1 . .
    Cl Cl7 1.20508(9) 0.43012(6) 1.23861(6) 0.01256(17) Uani d . 1 . .
    Cl Cl8 0.64683(11) 0.32313(7) 1.40347(6) 0.0193(2) Uani d . 1 . .
    O O9 0.8187(3) 0.98658(18) 0.94441(17) 0.0133(5) Uani d . 1 . .
    H H9A 0.9028 1.0128 0.9186 0.016 Uiso d R 1 . .
    H H9B 0.8160 1.0363 0.9696 0.016 Uiso d R 1 . .
    O O10 0.7513(3) 0.67389(17) 0.97417(17) 0.0118(5) Uani d . 1 . .
    H H10A 0.8109 0.6479 0.9410 0.014 Uiso d R 1 . .
    H H10B 0.7730 0.6619 1.0275 0.014 Uiso d R 1 . .
    O O11 0.8612(3) 0.23683(17) 0.95443(17) 0.0120(5) Uani d . 1 . .
    H H11A 0.9147 0.2065 0.9205 0.014 Uiso d R 1 . .
    H H11B 0.8921 0.2170 1.0031 0.014 Uiso d R 1 . .
loop_
    _atom_site_aniso_label
    _atom_site_aniso_U_11
    _atom_site_aniso_U_22
    _atom_site_aniso_U_33
    _atom_site_aniso_U_12
    _atom_site_aniso_U_13
    _atom_site_aniso_U_23
    Zn1 0.00838(19) 0.0114(2) 0.0092(2) 0.00159(15) -0.00065(14) 0.00263(14)
    Zn2 0.00720(19) 0.0103(2) 0.00819(19) 0.00178(14) -0.00008(14) 0.00230(14)
    C1 0.0112(16) 0.0069(15) 0.0166(17) 0.0020(12) 0.0003(13) 0.0044(12)
    C2 0.0133(16) 0.0074(15) 0.0109(16) 0.0028(12) -0.0022(13) 0.0019(12)
    C3 0.0106(15) 0.0103(16) 0.0142(17) 0.0030(13) 0.0036(13) 0.0046(12)
    C4 0.0169(17) 0.0127(16) 0.0072(15) 0.0031(13) 0.0053(13) 0.0025(12)
    C5 0.0153(17) 0.0101(16) 0.0164(18) 0.0016(13) -0.0022(14) 0.0021(13)
    C6 0.0109(16) 0.0094(16) 0.0104(16) -0.0005(13) 0.0010(12) 0.0019(12)
    C7 0.0117(16) 0.0118(16) 0.0123(16) 0.0022(13) -0.0021(13) 0.0021(12)
    C8 0.0136(16) 0.0064(15) 0.0076(15) 0.0044(12) 0.0010(12) 0.0007(11)
    C9 0.0113(16) 0.0074(15) 0.0152(17) 0.0033(12) 0.0016(13) 0.0029(12)
    C10 0.0176(18) 0.0165(18) 0.0106(17) 0.0037(14) -0.0013(13) 0.0011(13)
    C11 0.0158(17) 0.0128(17) 0.0137(17) 0.0034(14) 0.0057(13) 0.0027(13)
    C12 0.0098(16) 0.0130(17) 0.0156(17) -0.0006(13) 0.0025(13) 0.0039(13)
    C13 0.0110(16) 0.0089(15) 0.0120(16) 0.0029(12) -0.0001(13) 0.0024(12)
    C14 0.0080(15) 0.0112(16) 0.0184(18) 0.0001(13) -0.0010(13) 0.0029(13)
    C15 0.0124(16) 0.0087(15) 0.0097(16) 0.0018(13) -0.0003(13) 0.0012(12)
    C16 0.0103(15) 0.0084(15) 0.0108(16) -0.0012(12) -0.0027(12) 0.0009(12)
    C17 0.0084(15) 0.0118(16) 0.0134(17) 0.0006(13) 0.0002(13) -0.0007(12)
    C18 0.0176(17) 0.0127(16) 0.0075(15) 0.0033(13) 0.0047(13) 0.0013(12)
    C19 0.0111(16) 0.0173(18) 0.0113(16) 0.0044(14) -0.0025(13) 0.0017(13)
    C20 0.0104(15) 0.0113(16) 0.0128(16) 0.0051(13) 0.0028(13) 0.0025(12)
    C21 0.0097(16) 0.0137(17) 0.0138(17) 0.0009(13) -0.0028(13) 0.0015(13)
    C22 0.0107(15) 0.0043(14) 0.0090(15) -0.0026(12) 0.0003(12) 0.0017(11)
    C23 0.0091(15) 0.0090(15) 0.0111(16) -0.0005(12) -0.0031(12) 0.0023(12)
    C24 0.0157(17) 0.0088(16) 0.0130(17) 0.0030(13) -0.0010(13) 0.0031(12)
    C25 0.0136(16) 0.0101(16) 0.0118(16) 0.0007(13) 0.0044(13) 0.0052(12)
    C26 0.0092(15) 0.0098(16) 0.0174(17) 0.0014(13) 0.0033(13) -0.0003(13)
    C27 0.0103(15) 0.0061(15) 0.0103(16) -0.0009(12) -0.0013(12) -0.0006(12)
    C28 0.0057(14) 0.0124(16) 0.0100(16) 0.0006(12) 0.0007(12) -0.0014(12)
    O1 0.0089(11) 0.0191(13) 0.0080(11) 0.0054(9) 0.0018(9) 0.0048(9)
    O2 0.0097(11) 0.0143(12) 0.0140(12) 0.0018(9) 0.0000(9) 0.0032(9)
    O3 0.0105(11) 0.0133(12) 0.0108(12) 0.0006(9) 0.0001(9) 0.0030(9)
    O4 0.0106(11) 0.0154(12) 0.0124(12) 0.0039(10) -0.0012(9) 0.0015(9)
    O5 0.0103(11) 0.0127(12) 0.0103(11) 0.0039(9) 0.0001(9) 0.0045(9)
    O6 0.0068(11) 0.0156(12) 0.0123(12) 0.0012(9) -0.0003(9) 0.0036(9)
    O7 0.0069(10) 0.0107(11) 0.0083(11) 0.0006(9) 0.0000(9) 0.0023(9)
    O8 0.0091(11) 0.0133(12) 0.0129(12) 0.0038(9) -0.0004(9) 0.0018(9)
    Cl1 0.0096(4) 0.0199(4) 0.0140(4) 0.0040(3) -0.0021(3) 0.0026(3)
    Cl2 0.0194(4) 0.0286(5) 0.0104(4) 0.0033(4) 0.0041(3) 0.0053(3)
    Cl3 0.0105(4) 0.0191(4) 0.0124(4) 0.0037(3) -0.0011(3) 0.0028(3)
    Cl4 0.0225(5) 0.0287(5) 0.0146(4) 0.0045(4) 0.0097(3) 0.0060(4)
    Cl5 0.0082(4) 0.0159(4) 0.0121(4) 0.0018(3) -0.0015(3) 0.0022(3)
    Cl6 0.0197(4) 0.0279(5) 0.0089(4) 0.0024(4) 0.0032(3) 0.0020(3)
    Cl7 0.0089(4) 0.0177(4) 0.0105(4) 0.0020(3) -0.0008(3) 0.0043(3)
    Cl8 0.0196(4) 0.0249(5) 0.0147(4) 0.0052(4) 0.0092(3) 0.0084(3)
    O9 0.0118(11) 0.0118(12) 0.0164(13) 0.0028(10) 0.0007(9) 0.0038(9)
    O10 0.0104(11) 0.0145(12) 0.0112(12) 0.0046(9) -0.0006(9) 0.0026(9)
    O11 0.0118(11) 0.0128(12) 0.0133(12) 0.0057(9) 0.0012(9) 0.0042(9)
_geom_special_details
;
All e.s.d.'s (except the e.s.d. in the dihedral angle between two l.s. planes)
are estimated using the full covariance matrix. The cell e.s.d.'s are taken
into account individually in the estimation of e.s.d.'s in distances, angles
and torsion angles; correlations between e.s.d.'s in cell parameters are only
used when they are defined by crystal symmetry. An approximate (isotropic)
treatment of cell e.s.d.'s is used for estimating e.s.d.'s involving l.s.
planes.
;
loop_
    _geom_bond_atom_site_label_1
    _geom_bond_atom_site_label_2
    _geom_bond_site_symmetry_2
    _geom_bond_distance
    _geom_bond_publ_flag
    Zn1 O1 . 2.040(2) yes
    Zn1 O2 . 2.096(2) yes
    Zn1 O3 . 2.049(2) yes
    Zn1 O4 . 2.084(2) yes
    Zn1 O9 . 2.112(2) yes
    Zn1 O10 . 2.130(2) yes
    Zn2 O5 . 2.011(2) yes
    Zn2 O6 . 2.114(2) yes
    Zn2 O7 . 2.081(2) yes
    Zn2 O7 2_767 2.176(2) yes
    Zn2 O8 . 2.069(2) yes
    Zn2 O11 . 2.134(2) yes
    C1 O1 . 1.298(4) ?
    C1 C2 . 1.422(5) ?
    C1 C6 . 1.429(4) ?
    C2 C3 . 1.378(5) ?
    C2 Cl1 . 1.739(3) ?
    C3 C4 . 1.395(5) ?
    C3 H3 . 0.9500 ?
    C4 C5 . 1.374(5) ?
    C4 Cl2 . 1.741(3) ?
    C5 C6 . 1.407(5) ?
    C5 H5 . 0.9500 ?
    C6 C7 . 1.454(5) ?
    C7 O2 . 1.225(4) ?
    C7 H7 . 0.9500 ?
    C8 O3 . 1.313(4) ?
    C8 C9 . 1.419(4) ?
    C8 C13 . 1.431(4) ?
    C9 C10 . 1.376(5) ?
    C9 Cl3 . 1.743(3) ?
    C10 C11 . 1.393(5) ?
    C10 H10C . 0.9500 ?
    C11 C12 . 1.379(5) ?
    C11 Cl4 . 1.743(4) ?
    C12 C13 . 1.403(5) ?
    C12 H12 . 0.9500 ?
    C13 C14 . 1.449(4) ?
    C14 O4 . 1.229(4) ?
    C14 H14 . 0.9500 ?
    C15 O5 . 1.303(4) ?
    C15 C20 . 1.422(4) ?
    C15 C16 . 1.426(5) ?
    C16 C17 . 1.379(5) ?
    C16 Cl5 . 1.730(3) ?
    C17 C18 . 1.405(4) ?
    C17 H17 . 0.9500 ?
    C18 C19 . 1.373(5) ?
    C18 Cl6 . 1.739(3) ?
    C19 C20 . 1.415(5) ?
    C19 H19 . 0.9500 ?
    C20 C21 . 1.452(5) ?
    C21 O6 . 1.226(4) ?
    C21 H21 . 0.9500 ?
    C22 O7 . 1.327(4) ?
    C22 C23 . 1.415(4) ?
    C22 C27 . 1.427(4) ?
    C23 C24 . 1.378(5) ?
    C23 Cl7 . 1.737(3) ?
    C24 C25 . 1.404(5) ?
    C24 H24 . 0.9500 ?
    C25 C26 . 1.370(5) ?
    C25 Cl8 . 1.736(3) ?
    C26 C27 . 1.406(5) ?
    C26 H26 . 0.9500 ?
    C27 C28 . 1.453(4) ?
    C28 O8 . 1.228(4) ?
    C28 H28 . 0.9500 ?
    O7 Zn2 2_767 2.176(2) ?
    O9 H9A . 0.8400 ?
    O9 H9B . 0.7416 ?
    O10 H10A . 0.8400 ?
    O10 H10B . 0.8234 ?
    O11 H11A . 0.8400 ?
    O11 H11B . 0.8371 ?
loop_
    _geom_angle_atom_site_label_1
    _geom_angle_atom_site_label_2
    _geom_angle_atom_site_label_3
    _geom_angle_site_symmetry_1
    _geom_angle_site_symmetry_3
    _geom_angle
    _geom_angle_publ_flag
    O1 Zn1 O3 . . 94.50(9) .
    O1 Zn1 O4 . . 176.22(8) .
    O3 Zn1 O4 . . 88.77(9) .
    O1 Zn1 O2 . . 87.95(9) .
    O3 Zn1 O2 . . 177.47(10) .
    O4 Zn1 O2 . . 88.76(9) .
    O1 Zn1 O9 . . 91.79(10) .
    O3 Zn1 O9 . . 92.35(9) .
    O4 Zn1 O9 . . 86.17(9) .
    O2 Zn1 O9 . . 86.93(9) .
    O1 Zn1 O10 . . 95.85(9) .
    O3 Zn1 O10 . . 91.64(9) .
    O4 Zn1 O10 . . 85.94(9) .
    O2 Zn1 O10 . . 88.74(9) .
    O9 Zn1 O10 . . 171.08(9) .
    O5 Zn2 O8 . . 171.11(9) .
    O5 Zn2 O7 . . 102.25(9) .
    O8 Zn2 O7 . . 86.59(9) .
    O5 Zn2 O6 . . 86.25(9) .
    O8 Zn2 O6 . . 84.87(9) .
    O7 Zn2 O6 . . 170.91(9) .
    O5 Zn2 O11 . . 89.56(9) .
    O8 Zn2 O11 . . 89.17(9) .
    O7 Zn2 O11 . . 91.76(9) .
    O6 Zn2 O11 . . 85.01(9) .
    O5 Zn2 O7 . 2_767 93.02(9) .
    O8 Zn2 O7 . 2_767 89.27(9) .
    O7 Zn2 O7 . 2_767 81.32(9) .
    O6 Zn2 O7 . 2_767 101.65(8) .
    O11 Zn2 O7 . 2_767 172.99(9) .
    O1 C1 C2 . . 120.8(3) ?
    O1 C1 C6 . . 124.5(3) ?
    C2 C1 C6 . . 114.7(3) ?
    C3 C2 C1 . . 123.8(3) ?
    C3 C2 Cl1 . . 118.4(3) ?
    C1 C2 Cl1 . . 117.7(2) ?
    C2 C3 C4 . . 119.3(3) ?
    C2 C3 H3 . . 120.4 ?
    C4 C3 H3 . . 120.4 ?
    C5 C4 C3 . . 120.1(3) ?
    C5 C4 Cl2 . . 120.9(3) ?
    C3 C4 Cl2 . . 119.0(3) ?
    C4 C5 C6 . . 120.7(3) ?
    C4 C5 H5 . . 119.7 ?
    C6 C5 H5 . . 119.7 ?
    C5 C6 C1 . . 121.4(3) ?
    C5 C6 C7 . . 115.7(3) ?
    C1 C6 C7 . . 122.9(3) ?
    O2 C7 C6 . . 128.1(3) ?
    O2 C7 H7 . . 116.0 ?
    C6 C7 H7 . . 116.0 ?
    O3 C8 C9 . . 120.5(3) ?
    O3 C8 C13 . . 124.5(3) ?
    C9 C8 C13 . . 115.0(3) ?
    C10 C9 C8 . . 123.7(3) ?
    C10 C9 Cl3 . . 119.1(3) ?
    C8 C9 Cl3 . . 117.2(3) ?
    C9 C10 C11 . . 119.2(3) ?
    C9 C10 H10C . . 120.4 ?
    C11 C10 H10C . . 120.4 ?
    C12 C11 C10 . . 120.3(3) ?
    C12 C11 Cl4 . . 120.1(3) ?
    C10 C11 Cl4 . . 119.6(3) ?
    C11 C12 C13 . . 120.4(3) ?
    C11 C12 H12 . . 119.8 ?
    C13 C12 H12 . . 119.8 ?
    C12 C13 C8 . . 121.3(3) ?
    C12 C13 C14 . . 115.3(3) ?
    C8 C13 C14 . . 123.4(3) ?
    O4 C14 C13 . . 128.2(3) ?
    O4 C14 H14 . . 115.9 ?
    C13 C14 H14 . . 115.9 ?
    O5 C15 C20 . . 124.4(3) ?
    O5 C15 C16 . . 120.1(3) ?
    C20 C15 C16 . . 115.5(3) ?
    C17 C16 C15 . . 123.2(3) ?
    C17 C16 Cl5 . . 119.1(3) ?
    C15 C16 Cl5 . . 117.7(2) ?
    C16 C17 C18 . . 119.2(3) ?
    C16 C17 H17 . . 120.4 ?
    C18 C17 H17 . . 120.4 ?
    C19 C18 C17 . . 120.4(3) ?
    C19 C18 Cl6 . . 120.6(3) ?
    C17 C18 Cl6 . . 119.0(3) ?
    C18 C19 C20 . . 120.3(3) ?
    C18 C19 H19 . . 119.8 ?
    C20 C19 H19 . . 119.8 ?
    C19 C20 C15 . . 121.2(3) ?
    C19 C20 C21 . . 116.7(3) ?
    C15 C20 C21 . . 122.1(3) ?
    O6 C21 C20 . . 127.1(3) ?
    O6 C21 H21 . . 116.4 ?
    C20 C21 H21 . . 116.4 ?
    O7 C22 C23 . . 120.8(3) ?
    O7 C22 C27 . . 123.6(3) ?
    C23 C22 C27 . . 115.6(3) ?
    C24 C23 C22 . . 123.5(3) ?
    C24 C23 Cl7 . . 118.6(2) ?
    C22 C23 Cl7 . . 117.9(3) ?
    C23 C24 C25 . . 119.2(3) ?
    C23 C24 H24 . . 120.4 ?
    C25 C24 H24 . . 120.4 ?
    C26 C25 C24 . . 119.9(3) ?
    C26 C25 Cl8 . . 120.8(3) ?
    C24 C25 Cl8 . . 119.4(3) ?
    C25 C26 C27 . . 121.1(3) ?
    C25 C26 H26 . . 119.4 ?
    C27 C26 H26 . . 119.4 ?
    C26 C27 C22 . . 120.7(3) ?
    C26 C27 C28 . . 115.9(3) ?
    C22 C27 C28 . . 123.3(3) ?
    O8 C28 C27 . . 126.8(3) ?
    O8 C28 H28 . . 116.6 ?
    C27 C28 H28 . . 116.6 ?
    C1 O1 Zn1 . . 127.5(2) ?
    C7 O2 Zn1 . . 125.6(2) ?
    C8 O3 Zn1 . . 127.4(2) ?
    C14 O4 Zn1 . . 126.4(2) ?
    C15 O5 Zn2 . . 128.2(2) ?
    C21 O6 Zn2 . . 126.7(2) ?
    C22 O7 Zn2 . . 121.66(19) ?
    C22 O7 Zn2 . 2_767 115.7(2) ?
    Zn2 O7 Zn2 . 2_767 98.68(9) ?
    C28 O8 Zn2 . . 124.9(2) ?
    Zn1 O9 H9A . . 109.5 ?
    Zn1 O9 H9B . . 144.2 ?
    H9A O9 H9B . . 93.4 ?
    Zn1 O10 H10A . . 109.5 ?
    Zn1 O10 H10B . . 113.6 ?
    H10A O10 H10B . . 102.5 ?
    Zn2 O11 H11A . . 109.5 ?
    Zn2 O11 H11B . . 122.7 ?
    H11A O11 H11B . . 91.6 ?
loop_
    _geom_torsion_atom_site_label_1
    _geom_torsion_atom_site_label_2
    _geom_torsion_atom_site_label_3
    _geom_torsion_atom_site_label_4
    _geom_torsion_site_symmetry_1
    _geom_torsion_site_symmetry_2
    _geom_torsion_site_symmetry_3
    _geom_torsion_site_symmetry_4
    _geom_torsion
    _geom_torsion_publ_flag
    O1 C1 C2 C3 . . . . 178.7(3) ?
    C6 C1 C2 C3 . . . . -0.8(5) ?
    O1 C1 C2 Cl1 . . . . -0.3(4) ?
    C6 C1 C2 Cl1 . . . . -179.8(2) ?
    C1 C2 C3 C4 . . . . 0.1(5) ?
    Cl1 C2 C3 C4 . . . . 179.0(3) ?
    C2 C3 C4 C5 . . . . 0.4(5) ?
    C2 C3 C4 Cl2 . . . . -179.4(3) ?
    C3 C4 C5 C6 . . . . -0.2(5) ?
    Cl2 C4 C5 C6 . . . . 179.7(3) ?
    C4 C5 C6 C1 . . . . -0.6(5) ?
    C4 C5 C6 C7 . . . . -178.9(3) ?
    O1 C1 C6 C5 . . . . -178.4(3) ?
    C2 C1 C6 C5 . . . . 1.0(5) ?
    O1 C1 C6 C7 . . . . -0.3(5) ?
    C2 C1 C6 C7 . . . . 179.2(3) ?
    C5 C6 C7 O2 . . . . -179.0(3) ?
    C1 C6 C7 O2 . . . . 2.7(6) ?
    O3 C8 C9 C10 . . . . -178.5(3) ?
    C13 C8 C9 C10 . . . . 2.1(5) ?
    O3 C8 C9 Cl3 . . . . -0.1(4) ?
    C13 C8 C9 Cl3 . . . . -179.5(2) ?
    C8 C9 C10 C11 . . . . -0.7(5) ?
    Cl3 C9 C10 C11 . . . . -179.1(3) ?
    C9 C10 C11 C12 . . . . -1.1(5) ?
    C9 C10 C11 Cl4 . . . . 177.4(3) ?
    C10 C11 C12 C13 . . . . 1.4(5) ?
    Cl4 C11 C12 C13 . . . . -177.1(3) ?
    C11 C12 C13 C8 . . . . 0.2(5) ?
    C11 C12 C13 C14 . . . . 179.1(3) ?
    O3 C8 C13 C12 . . . . 178.8(3) ?
    C9 C8 C13 C12 . . . . -1.8(4) ?
    O3 C8 C13 C14 . . . . -0.1(5) ?
    C9 C8 C13 C14 . . . . 179.3(3) ?
    C12 C13 C14 O4 . . . . -175.5(3) ?
    C8 C13 C14 O4 . . . . 3.4(5) ?
    O5 C15 C16 C17 . . . . -178.4(3) ?
    C20 C15 C16 C17 . . . . 2.2(5) ?
    O5 C15 C16 Cl5 . . . . 0.7(4) ?
    C20 C15 C16 Cl5 . . . . -178.7(2) ?
    C15 C16 C17 C18 . . . . -1.1(5) ?
    Cl5 C16 C17 C18 . . . . 179.8(3) ?
    C16 C17 C18 C19 . . . . -1.5(5) ?
    C16 C17 C18 Cl6 . . . . 178.2(3) ?
    C17 C18 C19 C20 . . . . 2.8(5) ?
    Cl6 C18 C19 C20 . . . . -176.8(3) ?
    C18 C19 C20 C15 . . . . -1.6(5) ?
    C18 C19 C20 C21 . . . . 178.8(3) ?
    O5 C15 C20 C19 . . . . 179.8(3) ?
    C16 C15 C20 C19 . . . . -0.8(5) ?
    O5 C15 C20 C21 . . . . -0.7(5) ?
    C16 C15 C20 C21 . . . . 178.7(3) ?
    C19 C20 C21 O6 . . . . -172.9(3) ?
    C15 C20 C21 O6 . . . . 7.6(5) ?
    O7 C22 C23 C24 . . . . 174.7(3) ?
    C27 C22 C23 C24 . . . . -3.4(5) ?
    O7 C22 C23 Cl7 . . . . -2.5(4) ?
    C27 C22 C23 Cl7 . . . . 179.4(2) ?
    C22 C23 C24 C25 . . . . 1.0(5) ?
    Cl7 C23 C24 C25 . . . . 178.1(3) ?
    C23 C24 C25 C26 . . . . 1.7(5) ?
    C23 C24 C25 Cl8 . . . . -178.5(3) ?
    C24 C25 C26 C27 . . . . -1.7(5) ?
    Cl8 C25 C26 C27 . . . . 178.5(3) ?
    C25 C26 C27 C22 . . . . -1.0(5) ?
    C25 C26 C27 C28 . . . . -177.6(3) ?
    O7 C22 C27 C26 . . . . -174.7(3) ?
    C23 C22 C27 C26 . . . . 3.4(5) ?
    O7 C22 C27 C28 . . . . 1.7(5) ?
    C23 C22 C27 C28 . . . . 179.8(3) ?
    C26 C27 C28 O8 . . . . -176.2(3) ?
    C22 C27 C28 O8 . . . . 7.3(5) ?
    C2 C1 O1 Zn1 . . . . 165.8(2) ?
    C6 C1 O1 Zn1 . . . . -14.8(5) ?
    O3 Zn1 O1 C1 . . . . -160.0(3) ?
    O2 Zn1 O1 C1 . . . . 19.3(3) ?
    O9 Zn1 O1 C1 . . . . -67.5(3) ?
    O10 Zn1 O1 C1 . . . . 107.9(3) ?
    C6 C7 O2 Zn1 . . . . 9.7(5) ?
    O1 Zn1 O2 C7 . . . . -16.7(3) ?
    O4 Zn1 O2 C7 . . . . 161.5(3) ?
    O9 Zn1 O2 C7 . . . . 75.2(3) ?
    O10 Zn1 O2 C7 . . . . -112.6(3) ?
    C9 C8 O3 Zn1 . . . . 170.2(2) ?
    C13 C8 O3 Zn1 . . . . -10.4(4) ?
    O1 Zn1 O3 C8 . . . . -169.0(3) ?
    O4 Zn1 O3 C8 . . . . 12.9(3) ?
    O9 Zn1 O3 C8 . . . . 99.0(3) ?
    O10 Zn1 O3 C8 . . . . -73.0(3) ?
    C13 C14 O4 Zn1 . . . . 4.1(5) ?
    O3 Zn1 O4 C14 . . . . -9.8(3) ?
    O2 Zn1 O4 C14 . . . . 170.7(3) ?
    O9 Zn1 O4 C14 . . . . -102.2(3) ?
    O10 Zn1 O4 C14 . . . . 81.9(3) ?
    C20 C15 O5 Zn2 . . . . -20.6(5) ?
    C16 C15 O5 Zn2 . . . . 160.1(2) ?
    O7 Zn2 O5 C15 . . . . -158.3(3) ?
    O6 Zn2 O5 C15 . . . . 24.9(3) ?
    O11 Zn2 O5 C15 . . . . 110.0(3) ?
    O7 Zn2 O5 C15 2_767 . . . -76.5(3) ?
    C20 C21 O6 Zn2 . . . . 6.7(5) ?
    O5 Zn2 O6 C21 . . . . -18.1(3) ?
    O8 Zn2 O6 C21 . . . . 162.4(3) ?
    O11 Zn2 O6 C21 . . . . -108.0(3) ?
    O7 Zn2 O6 C21 2_767 . . . 74.2(3) ?
    C23 C22 O7 Zn2 . . . . 151.4(2) ?
    C27 C22 O7 Zn2 . . . . -30.6(4) ?
    C23 C22 O7 Zn2 . . . 2_767 -89.0(3) ?
    C27 C22 O7 Zn2 . . . 2_767 89.0(3) ?
    O5 Zn2 O7 C22 . . . . -141.2(2) ?
    O8 Zn2 O7 C22 . . . . 37.8(2) ?
    O11 Zn2 O7 C22 . . . . -51.2(2) ?
    O7 Zn2 O7 C22 2_767 . . . 127.6(3) ?
    O5 Zn2 O7 Zn2 . . . 2_767 91.22(10) ?
    O8 Zn2 O7 Zn2 . . . 2_767 -89.78(9) ?
    O11 Zn2 O7 Zn2 . . . 2_767 -178.85(9) ?
    O7 Zn2 O7 Zn2 2_767 . . 2_767 0.0 ?
    C27 C28 O8 Zn2 . . . . 15.4(5) ?
    O7 Zn2 O8 C28 . . . . -31.0(3) ?
    O6 Zn2 O8 C28 . . . . 145.8(3) ?
    O11 Zn2 O8 C28 . . . . 60.8(3) ?
    O7 Zn2 O8 C28 2_767 . . . -112.4(3) ?
loop_
    _geom_hbond_atom_site_label_D
    _geom_hbond_atom_site_label_H
    _geom_hbond_atom_site_label_A
    _geom_hbond_site_symmetry_A
    _geom_hbond_distance_DH
    _geom_hbond_distance_HA
    _geom_hbond_distance_DA
    _geom_hbond_angle_DHA
    O9 H9A O3 2_777 0.84 2.02 2.790(3) 153
    O9 H9B O1 2_777 0.74 2.45 3.015(3) 134
    O10 H10A O7 2_767 0.84 2.24 2.998(3) 150
    O10 H10B O5 2_767 0.82 1.95 2.741(3) 161
    O11 H11A O3 2_767 0.84 2.17 2.931(3) 151
    O11 H11B O1 2_767 0.84 1.93 2.751(3) 169
