# Supplementary material for: Diaqua­bis(2,4-dichloro-6-formyl­phenolato)zinc(II)–bis­(μ-2,4-dichloro-6-formyl­phenolato)bis­[aqua­(2,4-dichloro-6-formyl­phenolato)zinc(II)] (2/1)
Source: Acta Crystallogr Sect E Struct Rep Online. 2009 Nov 21;65(Pt 12):m1640–1. doi: 10.1107/S160053680904896X (PMC2972068; doi:10.1107/S160053680904896X)
Supplement: Supplementary file 2 [file e-65-m1640-Isup2.hkl]

# 
# h,k,l, Fc-squared, Fo-squared, sigma(Fo-squared) and status flag 
# 
data_I
_shelx_title ' ZnALCl1o in P-1' 
_shelx_refln_list_code          4 
_shelx_F_calc_maximum      415.63 
_exptl_crystal_F_000       938.00 
_reflns_d_resolution_high  0.7595 
 
loop_ 
 _symmetry_equiv_pos_as_xyz 
 'x, y, z' 
 '-x, -y, -z' 
 
_cell_length_a     8.7532 
_cell_length_b    13.6973 
_cell_length_c    14.2833 
_cell_angle_alpha  96.244 
_cell_angle_beta   91.700 
_cell_angle_gamma 106.096 
 
_shelx_F_squared_multiplier     1.000 
 
loop_ 
 _refln_index_h 
 _refln_index_k 
 _refln_index_l 
 _refln_F_squared_calc 
 _refln_F_squared_meas 
 _refln_F_squared_sigma 
 _refln_observed_status 
   1   0   0    21345.63    24282.04    639.79 o 
   2   0   0     8854.82    10538.09    145.71 o 
   3   0   0     1260.66     1274.09     40.02 o 
   4   0   0      993.59      993.98     40.02 o 
   5   0   0     1239.92     1401.15     52.41 o 
   6   0   0      144.26      200.31     26.69 o 
   7   0   0     2794.52     2678.26    111.64 o 
   8   0   0     2375.87     2789.30    123.66 o 
   9   0   0     1254.84     1391.24     76.87 o 
  10   0   0      230.09      164.88     79.01 o 
  11   0   0     1863.77     1588.74    175.19 o 
 -11   1   0       41.72       20.61     75.57 o 
 -10   1   0      851.13      853.62    125.38 o 
  -9   1   0     1504.02     1269.27    139.12 o 
  -8   1   0      907.16      869.60     58.74 o 
  -7   1   0     1290.59     1205.26     60.59 o 
  -6   1   0      868.94      989.31     61.83 o 
  -5   1   0    12242.54    11546.61    194.08 o 
  -4   1   0    23435.10    23096.35    397.61 o 
  -3   1   0    10048.98     9522.33    141.33 o 
  -2   1   0     3211.76     3151.71     96.18 o 
  -1   1   0     1403.48     1377.68     27.23 o 
   0   1   0     1639.30     1746.64     28.34 o 
   1   1   0     3469.95     3549.05     56.46 o 
   2   1   0      321.12      372.34     19.36 o 
   3   1   0      729.96      867.26     75.57 o 
   4   1   0      477.10      329.67     27.48 o 
   5   1   0      189.96      258.90     29.20 o 
   6   1   0     1762.05     1767.41     91.89 o 
   7   1   0      180.68      113.08     24.71 o 
   8   1   0      239.95      244.17     35.27 o 
   9   1   0      766.18      682.56     55.56 o 
  10   1   0        0.31       22.33     58.40 o 
 -11   2   0      471.39      439.69    120.23 o 
 -10   2   0      359.82      316.03     92.75 o 
  -9   2   0     5912.82     5856.85    271.37 o 
  -8   2   0      190.05      149.73     32.48 o 
  -7   2   0        1.05        5.28     17.58 o 
  -6   2   0      976.23      920.70     52.39 o 
  -5   2   0      177.70      176.24     39.50 o 
  -4   2   0     2085.55     2147.47     60.69 o 
  -3   2   0     5072.24     4994.64    147.71 o 
  -2   2   0       79.56       64.67     10.59 o 
  -1   2   0     5294.94     5259.14    121.95 o 
   0   2   0     1334.47     1380.91     51.53 o 
   1   2   0       59.14       53.07      8.84 o 
   2   2   0      479.64      515.77     23.48 o 
   3   2   0     5897.03     5975.59    106.87 o 
   4   2   0      385.72      407.62     68.70 o 
   5   2   0      826.75      731.72     54.10 o 
   6   2   0     1195.11     1228.48     56.46 o 
   7   2   0      231.31      240.89     32.08 o 
   8   2   0      510.36      503.28     46.21 o 
   9   2   0     5606.72     5207.77    200.09 o 
 -11   3   0      401.80      369.27    113.36 o 
 -10   3   0      536.66      523.85    113.36 o 
  -9   3   0       92.15      276.53     80.72 o 
  -8   3   0     3874.10     3656.67    197.52 o 
  -7   3   0      148.22      164.58     29.61 o 
  -6   3   0     1797.14     1705.37     66.03 o 
  -5   3   0     5325.74     5719.44    119.17 o 
  -4   3   0     4861.83     4686.83     96.79 o 
  -3   3   0      204.79      254.16     27.48 o 
  -2   3   0     2979.07     3108.77    103.05 o 
  -1   3   0      204.31      170.04     27.48 o 
   0   3   0     6286.81     6701.13    109.06 o 
   1   3   0     1730.54     1596.00     38.73 o 
   2   3   0       77.64      101.69     14.29 o 
   3   3   0     6783.61     6614.92    116.79 o 
   4   3   0     3365.29     3634.84     86.19 o 
   5   3   0     6445.14     6302.00    173.47 o 
   6   3   0      195.86      201.84     27.95 o 
   7   3   0     1791.04     1718.26    149.43 o 
   8   3   0      327.50      300.50     43.80 o 
   9   3   0      725.06      729.15    132.25 o 
  10   3   0     2319.77     2517.93    178.63 o 
 -11   4   0     3356.72     3040.07    226.72 o 
 -10   4   0      618.06      606.30    118.51 o 
  -9   4   0       31.23      -25.76     54.96 o 
  -8   4   0     3335.10     3234.15    187.21 o 
  -7   4   0      103.01      133.97     60.11 o 
  -6   4   0       14.37       73.85     44.66 o 
  -5   4   0     1418.40     1575.00    101.34 o 
  -4   4   0    16725.97    16387.16    374.43 o 
  -3   4   0       15.49       75.57     30.92 o 
  -2   4   0     7977.15     7687.76    194.08 o 
  -1   4   0    91153.41    91964.59   1576.71 o 
   0   4   0   172749.72   171608.27   1992.19 o 
   1   4   0     8331.60     8195.61    124.54 o 
   2   4   0      794.58      765.10     34.35 o 
   3   4   0       50.16       56.14     13.47 o 
   4   4   0     5203.19     4908.87    105.92 o 
   5   4   0      121.60      131.73     24.44 o 
   6   4   0     2824.24     2710.97     85.68 o 
   7   4   0     5133.95     4615.84    125.10 o 
   8   4   0       22.59       -6.87     22.09 o 
   9   4   0      442.10      414.32     71.28 o 
  10   4   0      151.68      139.12     75.57 o 
 -11   5   0       93.24       82.44     91.03 o 
 -10   5   0      200.34      121.95     82.44 o 
  -9   5   0      322.59      346.95     89.31 o 
  -8   5   0     8665.21     8666.77    316.03 o 
  -7   5   0      445.28      379.58     75.57 o 
  -6   5   0     1855.85     1724.42    121.95 o 
  -5   5   0      201.50      206.11     51.53 o 
  -4   5   0     7789.35     7715.24    228.43 o 
  -3   5   0      688.93      680.15     65.27 o 
  -2   5   0        4.28       -8.59     24.05 o 
  -1   5   0      777.96      839.88     65.27 o 
   0   5   0    21284.90    22654.90    385.59 o 
   1   5   0     2793.04     2671.95     59.30 o 
   2   5   0     1615.43     1630.02     48.11 o 
   3   5   0      909.61     1040.77     41.87 o 
   4   5   0      547.95      531.64     34.58 o 
   5   5   0      581.86      564.55     40.01 o 
   6   5   0     2029.35     1980.99    134.83 o 
   7   5   0       37.41       73.03     26.69 o 
   8   5   0     1324.30     1304.05     72.74 o 
   9   5   0      559.88      657.82    104.77 o 
 -11   6   0       10.73        3.44     73.85 o 
 -10   6   0      623.51      662.98    118.51 o 
  -9   6   0      468.16      480.91     99.62 o 
  -8   6   0        3.61      127.10     66.98 o 
  -7   6   0       57.79       70.42     60.11 o 
  -6   6   0      399.62      491.22     79.01 o 
  -5   6   0     4673.40     4755.90    190.65 o 
  -4   6   0      461.56      516.98     66.98 o 
  -3   6   0     3145.66     3239.30    135.69 o 
  -2   6   0     2964.65     2694.84    115.08 o 
  -1   6   0      105.51      125.38     36.07 o 
   0   6   0       48.62       70.23     25.76 o 
   1   6   0     2251.67     2330.36     73.85 o 
   2   6   0      230.99      186.58     32.63 o 
   3   6   0     1013.29     1043.16     49.81 o 
   4   6   0     1228.19     1303.62     54.59 o 
   5   6   0     8463.41     8043.07    162.75 o 
   6   6   0      567.50      489.39    121.09 o 
   7   6   0        0.47        1.72     39.50 o 
   8   6   0     1801.16     1659.16    149.43 o 
   9   6   0      934.77     1058.01    130.53 o 
 -11   7   0      318.71      322.90    109.92 o 
 -10   7   0      172.97      237.02     91.03 o 
  -9   7   0     2604.25     2722.32    188.93 o 
  -8   7   0     5480.25     5255.71    247.33 o 
  -7   7   0       60.02       44.66     56.68 o 
  -6   7   0     3522.93     3546.74    180.34 o 
  -5   7   0     6085.55     5932.42    223.28 o 
  -4   7   0        7.50      -20.61     34.35 o 
  -3   7   0      147.02      106.49     42.94 o 
  -2   7   0     6394.36     6188.34    199.24 o 
  -1   7   0    11383.68    11517.84    175.84 o 
   0   7   0     3876.51     4204.32     85.30 o 
   1   7   0     7258.78     7225.84    125.46 o 
   2   7   0      934.83      893.75     44.66 o 
   3   7   0     3781.18     3864.13     91.29 o 
   4   7   0     2274.40     2132.99     71.26 o 
   5   7   0      517.37      484.35     79.01 o 
   6   7   0      898.88      831.30    101.34 o 
   7   7   0       15.96       25.76     49.81 o 
   8   7   0      429.95      398.47     92.75 o 
 -11   8   0      520.92      345.23    109.92 o 
 -10   8   0       86.01       46.37     80.72 o 
  -9   8   0      257.71      120.23     77.29 o 
  -8   8   0       87.11      185.50     73.85 o 
  -7   8   0      455.44      585.69     97.90 o 
  -6   8   0       25.14       44.66     54.96 o 
  -5   8   0    13707.62    12995.00    364.12 o 
  -4   8   0    19973.75    19521.70    467.17 o 
  -3   8   0      310.15      255.92     54.96 o 
  -2   8   0      474.89      475.76     63.55 o 
  -1   8   0    43712.88    44097.12    559.10 o 
   0   8   0      758.89      993.07    118.51 o 
   1   8   0     1476.25     1322.51     96.18 o 
   2   8   0      642.84      599.43     72.14 o 
   3   8   0      304.88      302.29     61.83 o 
   4   8   0     3939.53     3924.61    190.65 o 
   5   8   0      234.75      206.11     63.55 o 
   6   8   0      536.39      580.53     94.47 o 
   7   8   0      475.15      508.40     96.18 o 
   8   8   0      417.08      444.85    101.34 o 
 -11   9   0       53.89       51.53     92.75 o 
 -10   9   0     1003.25      958.39    144.27 o 
  -9   9   0      251.53      291.98     92.75 o 
  -8   9   0     2155.12     1997.51    161.45 o 
  -7   9   0      281.42      274.81     80.72 o 
  -6   9   0     4479.20     4678.61    214.69 o 
  -5   9   0     1003.29      915.46    103.05 o 
  -4   9   0      855.90      776.33     87.60 o 
  -3   9   0      664.28      616.60     77.29 o 
  -2   9   0        3.50       15.46     34.35 o 
  -1   9   0        6.65        0.00     32.63 o 
   0   9   0     2697.74     2650.18    139.12 o 
   1   9   0      306.33      278.24     56.68 o 
   2   9   0     2967.28     2785.87    151.14 o 
   3   9   0     2889.20     2866.59    161.45 o 
   4   9   0     1934.21     1720.99    135.69 o 
   5   9   0     2048.23     2370.22    161.45 o 
   6   9   0      731.79      700.76    106.49 o 
   7   9   0      252.13      221.56     82.44 o 
 -10  10   0      490.55      405.34    118.51 o 
  -9  10   0       65.54       37.79     79.01 o 
  -8  10   0      272.46      209.54     82.44 o 
  -7  10   0      802.46      891.41    116.79 o 
  -6  10   0     3628.09     3744.26    202.67 o 
  -5  10   0     1795.40     2018.12    142.56 o 
  -4  10   0      214.22      283.40     66.98 o 
  -3  10   0      369.46      273.09     63.55 o 
  -2  10   0       99.32      108.21     46.37 o 
  -1  10   0      630.86      614.88     79.01 o 
   0  10   0     2551.44     2299.80    139.12 o 
   1  10   0      774.24      790.07     89.31 o 
   2  10   0      478.43      523.85     79.01 o 
   3  10   0        9.82      -10.31     36.07 o 
   4  10   0     2177.83     2165.83    158.01 o 
   5  10   0     4097.58     4116.97    223.28 o 
   6  10   0       64.82       66.98     63.55 o 
   7  10   0       68.30        0.00     56.68 o 
 -10  11   0      845.67      882.82    147.71 o 
  -9  11   0     3263.03     3320.03    223.28 o 
  -8  11   0     2417.88     2354.76    182.06 o 
  -7  11   0      383.48      302.29     91.03 o 
  -6  11   0     1807.68     2165.83    158.01 o 
  -5  11   0      107.63      151.14     63.55 o 
  -4  11   0      654.82      776.33     99.62 o 
  -3  11   0     2760.97     2777.28    161.45 o 
  -2  11   0     1054.72     1131.87    106.49 o 
  -1  11   0     2790.85     2756.67    158.01 o 
   0  11   0        2.50       42.94     36.07 o 
   1  11   0     1506.19     1418.70    118.51 o 
   2  11   0       20.14       49.81     44.66 o 
   3  11   0       14.86        3.44     46.37 o 
   4  11   0     1352.22     1315.64    135.69 o 
   5  11   0     3290.03     3223.84    206.11 o 
   6  11   0     1360.22     1410.11    154.58 o 
 -10  12   0       91.57      125.38    101.34 o 
  -9  12   0       51.12       49.81     75.57 o 
  -8  12   0     1008.31     1112.97    140.84 o 
  -7  12   0        2.56      -27.48     49.81 o 
  -6  12   0     1037.54     1221.18    133.97 o 
  -5  12   0     6735.17     6657.23    278.24 o 
  -4  12   0      244.18      168.32     66.98 o 
  -3  12   0      665.20      664.69     96.18 o 
  -2  12   0      304.48      202.67     61.83 o 
  -1  12   0     2054.31     1999.23    140.84 o 
   0  12   0     4629.23     4685.48    219.85 o 
   1  12   0      429.42      384.73     80.72 o 
   2  12   0      766.87      908.58    109.92 o 
   3  12   0     2603.76     2535.11    175.19 o 
   4  12   0      274.01      197.52     73.85 o 
   5  12   0      122.38       24.05     53.24 o 
  -9  13   0      796.96      802.10    139.12 o 
  -8  13   0      517.25      583.97    118.51 o 
  -7  13   0       46.17       75.57     68.70 o 
  -6  13   0      112.82       75.57     68.70 o 
  -5  13   0      162.31       96.18     65.27 o 
  -4  13   0     5738.54     5573.46    257.63 o 
  -3  13   0       66.88       63.55     51.53 o 
  -2  13   0      490.96      482.63     85.88 o 
  -1  13   0       99.92       44.66     46.37 o 
   0  13   0      908.16      934.35    111.64 o 
   1  13   0     1172.23     1106.10    121.95 o 
   2  13   0     1371.61     1315.64    135.69 o 
   3  13   0     3107.03     3165.45    206.11 o 
   4  13   0      538.55      460.30    103.05 o 
   5  13   0     1116.87     1088.93    144.27 o 
  -9  14   0     1057.92     1209.16    164.88 o 
  -8  14   0      117.61      103.05     79.01 o 
  -7  14   0     1783.83     1842.93    171.76 o 
  -6  14   0     3488.86     3428.23    218.13 o 
  -5  14   0      163.67      158.01     75.57 o 
  -4  14   0       41.87      132.25     65.27 o 
  -3  14   0       83.20       66.98     53.24 o 
  -2  14   0     1270.15     1392.93    135.69 o 
  -1  14   0       43.32       75.57     54.96 o 
   0  14   0     3397.57     3306.29    200.95 o 
   1  14   0      373.39      429.39     92.75 o 
   2  14   0       22.58      -24.05     49.81 o 
   3  14   0       59.70       -5.15     53.24 o 
   4  14   0     1482.02     1307.06    156.30 o 
  -8  15   0      218.33      341.79    111.64 o 
  -7  15   0      831.22      645.80    121.95 o 
  -6  15   0       37.20      180.34     82.44 o 
  -5  15   0     2775.26     2935.30    207.82 o 
  -4  15   0        5.13       12.02     56.68 o 
  -3  15   0     1794.67     1645.41    154.58 o 
  -2  15   0       15.48       -8.59     48.09 o 
  -1  15   0      330.12      243.89     79.01 o 
   0  15   0      508.24      498.09     99.62 o 
   1  15   0       18.62       49.81     58.40 o 
   2  15   0      147.93       68.70     68.70 o 
  -7  16   0       89.81       85.88     84.16 o 
  -6  16   0      580.42      626.91    121.95 o 
  -5  16   0      339.68      341.79     96.18 o 
  -4  16   0      138.34      156.30     77.29 o 
  -2  16   0       72.00       25.76     56.68 o 
  -1  16   0       57.23       20.61     53.24 o 
   0  16   0      936.89     1013.36    139.12 o 
   1  16   0      174.74      109.92     73.85 o 
  -5  17   0      399.53      673.28    125.38 o 
  -4  17   0      362.48      597.71    118.51 o 
  -3  17   0       61.12       51.53     66.98 o 
  -2  17   0     1206.43     1116.41    142.56 o 
  -1  17   0       11.10       15.46     61.83 o 
   1 -17   1       54.09       84.16     72.14 o 
   2 -17   1      122.79      170.04     77.29 o 
   3 -17   1      466.72      599.43    116.79 o 
   4 -17   1      464.47      583.97    116.79 o 
   5 -17   1      952.31      891.41    137.40 o 
   6 -17   1      925.97      802.10    139.12 o 
  -1 -16   1        5.16       27.48     61.83 o 
   0 -16   1      329.33      240.46     85.88 o 
   1 -16   1     1887.24     1942.55    175.19 o 
   2 -16   1     1722.83     1581.87    154.58 o 
   3 -16   1     1016.99      846.75    121.95 o 
   4 -16   1      465.55      444.85    103.05 o 
   5 -16   1      933.58      963.55    137.40 o 
   6 -16   1     1049.54     1243.51    154.58 o 
   7 -16   1      231.18      183.78     85.88 o 
  -3 -15   1      494.63      520.42    116.79 o 
  -2 -15   1        5.89      130.53     68.70 o 
  -1 -15   1      778.50      750.57    116.79 o 
   0 -15   1       58.59       63.55     56.68 o 
   1 -15   1     1081.64     1157.63    133.97 o 
   2 -15   1     2867.75     3026.33    200.95 o 
   3 -15   1        9.39      -46.37     46.37 o 
   4 -15   1      425.97      407.06     97.90 o 
   5 -15   1     1039.15      905.15    127.10 o 
   6 -15   1     2330.91     2533.39    192.37 o 
   7 -15   1       35.38       56.68     70.42 o 
   8 -15   1     1047.85     1070.03    151.14 o 
  -4 -14   1      159.25       42.94     65.27 o 
  -3 -14   1        0.51      -49.81     49.81 o 
  -2 -14   1     2171.25     2462.97    182.06 o 
  -1 -14   1      661.81      750.57    111.64 o 
   0 -14   1       14.61       75.57     58.40 o 
   1 -14   1      493.19      549.62     94.47 o 
   2 -14   1     1105.23     1234.92    127.10 o 
   3 -14   1        4.11       18.89     46.37 o 
   4 -14   1      363.78      432.82     92.75 o 
   5 -14   1     1449.17     1810.30    161.45 o 
   6 -14   1      696.48      735.11    115.08 o 
   7 -14   1      419.90      532.44    111.64 o 
   8 -14   1        5.27      125.38     82.44 o 
   9 -14   1      983.44      996.18    149.43 o 
  -5 -13   1     1509.65     1801.71    175.19 o 
  -4 -13   1     1287.67     1246.94    149.43 o 
  -3 -13   1     1514.29     1253.81    137.40 o 
  -2 -13   1       39.78       92.75     61.83 o 
  -1 -13   1      360.00      188.93     65.27 o 
   0 -13   1      196.61      231.87     72.14 o 
   1 -13   1     2659.51     2481.86    164.88 o 
   2 -13   1      281.23      353.82     80.72 o 
   3 -13   1     3480.42     3545.03    197.52 o 
   4 -13   1     4829.79     4944.83    238.74 o 
   5 -13   1       57.79      123.66     68.70 o 
   6 -13   1     3922.95     3912.58    223.28 o 
   7 -13   1       11.99       79.01     63.55 o 
   8 -13   1       14.28      -54.96     54.96 o 
   9 -13   1      564.94      547.90    125.38 o 
  -5 -12   1       89.18       99.62     66.98 o 
  -4 -12   1       17.09        5.15     48.09 o 
  -3 -12   1     2324.45     2516.21    175.19 o 
  -2 -12   1      504.01      525.57     91.03 o 
  -1 -12   1      199.83      206.11     65.27 o 
   0 -12   1     3122.50     3096.75    178.63 o 
   1 -12   1      278.80      329.77     75.57 o 
   2 -12   1     8798.63     8541.39    305.72 o 
   3 -12   1      510.38      400.19     79.01 o 
   4 -12   1     1839.85     1892.74    142.56 o 
   5 -12   1     6101.13     6193.49    264.50 o 
   6 -12   1       21.26       12.02     58.40 o 
   7 -12   1      370.05      370.99     91.03 o 
   8 -12   1     1001.84     1185.11    140.84 o 
   9 -12   1      181.39      204.39     96.18 o 
  10 -12   1      106.52       94.47     91.03 o 
  -6 -11   1      793.46      779.77    125.38 o 
  -5 -11   1     1124.84      982.44    128.82 o 
  -4 -11   1        7.94       37.79     53.24 o 
  -3 -11   1      177.93      259.35     68.70 o 
  -2 -11   1       60.48       54.96     39.50 o 
  -1 -11   1      317.84      285.11     66.98 o 
   0 -11   1       79.68       65.27     42.94 o 
   1 -11   1    12392.46    12215.23    362.40 o 
   2 -11   1     2570.45     2447.51    149.43 o 
   3 -11   1      210.64      278.24     68.70 o 
   4 -11   1       17.64       34.35     48.09 o 
   5 -11   1      394.39      482.63     89.31 o 
   6 -11   1     1806.80     2019.84    152.86 o 
   7 -11   1       47.54       27.48     65.27 o 
   8 -11   1     4111.23     3936.63    233.59 o 
   9 -11   1      431.80      559.92    118.51 o 
  10 -11   1        3.04      -68.70     68.70 o 
  -7 -10   1      226.37      151.14     79.01 o 
  -6 -10   1     1333.75     1226.33    140.84 o 
  -5 -10   1      786.68      779.77    108.21 o 
  -4 -10   1     1227.02     1212.59    121.95 o 
  -3 -10   1      820.10      662.98     91.03 o 
  -2 -10   1     5051.61     5118.30    221.56 o 
  -1 -10   1       52.82       25.76     37.79 o 
   0 -10   1      399.36      475.76     72.14 o 
   1 -10   1      355.39      307.44     61.83 o 
   2 -10   1       39.97       -1.72     34.35 o 
   3 -10   1     1725.25     1671.18    120.23 o 
   4 -10   1     1713.41     1679.77    123.66 o 
   5 -10   1      781.48      913.74    106.49 o 
   6 -10   1      333.97      240.46     73.85 o 
   7 -10   1      588.84      492.94     96.18 o 
   8 -10   1      502.21      444.85     97.90 o 
   9 -10   1      778.37      807.25    130.53 o 
  10 -10   1      226.77      171.76     97.90 o 
  -7  -9   1     5108.08     4809.15    259.35 o 
  -6  -9   1     1173.64     1336.26    139.12 o 
  -5  -9   1      798.79      810.68    108.21 o 
  -4  -9   1      251.44      279.96     70.42 o 
  -3  -9   1      139.41      163.17     51.53 o 
  -2  -9   1      602.91      630.34     79.01 o 
  -1  -9   1     1587.60     1626.52    113.36 o 
   0  -9   1     4309.52     4496.55    185.50 o 
   1  -9   1     3104.45     3084.72    149.43 o 
   2  -9   1     2741.95     2560.87    139.12 o 
   3  -9   1      905.66      802.10     84.16 o 
   4  -9   1     4594.12     4645.98    195.80 o 
   5  -9   1     1048.95      836.45     96.18 o 
   6  -9   1       94.61      166.60     66.98 o 
   7  -9   1     2534.74     2395.98    168.32 o 
   8  -9   1      796.17      874.23    120.23 o 
   9  -9   1       12.21       61.83     77.29 o 
  10  -9   1     5768.44     6030.32    300.57 o 
  11  -9   1     1590.17     1654.00    178.63 o 
  -8  -8   1     1008.70      778.05    121.95 o 
  -7  -8   1      669.81      544.46     99.62 o 
  -6  -8   1     1236.92     1173.09    121.95 o 
  -5  -8   1      319.98      340.08     73.85 o 
  -4  -8   1      886.03     1068.32    104.77 o 
  -3  -8   1     1032.27      980.72     94.47 o 
  -2  -8   1      153.75      173.47     48.09 o 
  -1  -8   1     1966.44     1848.09    115.08 o 
   0  -8   1      857.65      893.13     79.01 o 
   1  -8   1    14855.21    15949.67    227.98 o 
   2  -8   1     8857.57     9194.06    267.94 o 
   3  -8   1     3479.70     3225.56    149.43 o 
   4  -8   1    14768.60    14334.69    372.71 o 
   5  -8   1     4320.96     4221.74    185.50 o 
   6  -8   1      677.20      635.49     89.31 o 
   7  -8   1      558.28      590.84     92.75 o 
   8  -8   1        7.34       30.92     58.40 o 
   9  -8   1       10.70      -42.94     61.83 o 
  10  -8   1     1120.64      827.86    133.97 o 
  11  -8   1      279.51      151.14    101.34 o 
  -8  -7   1       21.99       37.79     56.68 o 
  -7  -7   1      507.00      413.93     85.88 o 
  -6  -7   1      256.33      266.22     68.70 o 
  -5  -7   1      400.77      535.88     79.01 o 
  -4  -7   1      803.13      819.27     87.60 o 
  -3  -7   1     2665.94     2764.62    114.22 o 
  -2  -7   1      203.87      257.84     34.35 o 
  -1  -7   1      673.72      674.77     26.97 o 
   0  -7   1     6094.95     6258.73    102.30 o 
   1  -7   1    33213.86    33378.85    425.69 o 
   2  -7   1      314.48      266.22     48.09 o 
   3  -7   1       84.14      108.21     41.22 o 
   4  -7   1     1989.53     1904.77    115.08 o 
   5  -7   1       86.93      135.69     54.96 o 
   6  -7   1      141.57      121.95     58.40 o 
   7  -7   1      263.59      391.60     82.44 o 
   8  -7   1     3525.73     3787.20    204.39 o 
   9  -7   1       66.65       72.14     72.14 o 
  10  -7   1      124.60       82.44     82.44 o 
  11  -7   1        3.74       25.76     84.16 o 
  -9  -6   1       14.94      130.53     70.42 o 
  -8  -6   1      756.33      699.04    104.77 o 
  -7  -6   1      729.66      618.32     91.03 o 
  -6  -6   1      591.01      535.88     84.16 o 
  -5  -6   1     3010.21     2910.78    109.06 o 
  -4  -6   1     2505.03     2481.80     78.15 o 
  -3  -6   1     6004.47     6158.09    118.17 o 
  -2  -6   1     5361.96     5304.67     97.79 o 
  -1  -6   1     2801.47     2741.35     56.18 o 
   0  -6   1      523.65      535.72     18.48 o 
   1  -6   1     3794.09     4141.77    139.12 o 
   2  -6   1    17266.75    17581.26    281.68 o 
   3  -6   1     3511.47     3326.90    135.69 o 
   4  -6   1     3167.67     3177.47    142.56 o 
   5  -6   1       34.95       24.05     44.66 o 
   6  -6   1      201.37      118.51     53.24 o 
   7  -6   1       53.63       97.90     56.68 o 
   8  -6   1       42.01       -8.59     58.40 o 
   9  -6   1        5.92      -13.74     51.53 o 
  10  -6   1     5310.00     5547.69    279.96 o 
  11  -6   1      550.74      472.33    118.51 o 
  -9  -5   1      217.05      176.91     68.70 o 
  -8  -5   1     6086.80     6284.52    273.09 o 
  -7  -5   1      545.37      501.37     60.11 o 
  -6  -5   1     5001.45     5008.44    164.03 o 
  -5  -5   1      585.32      501.51     36.41 o 
  -4  -5   1     2867.25     3075.90     79.73 o 
  -3  -5   1    13321.03    13649.12    207.47 o 
  -2  -5   1      954.59      971.48     42.08 o 
  -1  -5   1    21531.92    21505.14    397.22 o 
   0  -5   1    19678.07    20372.12    372.71 o 
   1  -5   1      279.35      268.66     21.58 o 
   2  -5   1     1819.07     1869.20     50.67 o 
   3  -5   1       65.43       97.83     16.74 o 
   4  -5   1      688.10      688.64     70.42 o 
   5  -5   1     3879.64     3884.08     94.63 o 
   6  -5   1     2624.60     2517.29     80.06 o 
   7  -5   1     1444.62     1474.68     66.84 o 
   8  -5   1     1174.74     1085.49    118.51 o 
   9  -5   1      941.07      972.13    120.23 o 
  10  -5   1     5470.22     4919.07    264.50 o 
  11  -5   1      139.29      225.00     99.62 o 
 -10  -4   1      968.18     1071.75    133.97 o 
  -9  -4   1        0.52      -12.02     46.37 o 
  -8  -4   1        9.43       -0.43     20.96 o 
  -7  -4   1     7202.45     7023.97    158.76 o 
  -6  -4   1      589.52      596.82     42.57 o 
  -5  -4   1      362.89      317.34     60.11 o 
  -4  -4   1     3958.25     3791.13     88.65 o 
  -3  -4   1      158.17      160.11     17.90 o 
  -2  -4   1     1296.00     1400.05     57.54 o 
  -1  -4   1     5197.43     4987.17     83.30 o 
   0  -4   1     1203.64     1151.25     34.85 o 
   1  -4   1    42504.95    45751.83    541.90 o 
   2  -4   1       97.80       49.47      8.19 o 
   3  -4   1      239.89      199.49     13.60 o 
   4  -4   1     1401.11     1243.36     45.73 o 
   5  -4   1      594.24      577.48     37.79 o 
   6  -4   1        2.24       -2.94     14.31 o 
   7  -4   1       11.84       -0.18     18.71 o 
   8  -4   1     1107.95     1036.49     63.55 o 
   9  -4   1      727.92      630.34    104.77 o 
  10  -4   1     2588.45     2670.79    199.24 o 
  11  -4   1      170.83      -30.92     72.14 o 
 -10  -3   1      867.49      800.38    116.79 o 
  -9  -3   1     1006.43      898.28    111.64 o 
  -8  -3   1      205.73      179.97     33.34 o 
  -7  -3   1      529.42      540.08     44.79 o 
  -6  -3   1      145.13      119.69     24.71 o 
  -5  -3   1     3349.06     3210.64     85.68 o 
  -4  -3   1     7612.99     7969.85    141.89 o 
  -3  -3   1     2389.19     2265.45     70.42 o 
  -2  -3   1     3488.48     3818.89     60.14 o 
  -1  -3   1     1271.91     1295.33     23.91 o 
   0  -3   1     4922.77     5160.87     80.44 o 
   1  -3   1     2135.38     2093.28     32.09 o 
   2  -3   1      236.24      273.15     13.42 o 
   3  -3   1      290.71      287.93     14.55 o 
   4  -3   1     1356.00     1239.74     45.71 o 
   5  -3   1       73.65       92.79     19.63 o 
   6  -3   1     1018.54     1117.92     54.59 o 
   7  -3   1      352.63      418.53     51.53 o 
   8  -3   1      270.30      304.54     40.57 o 
   9  -3   1        1.14       11.89     26.95 o 
  10  -3   1      991.82     1100.95    142.56 o 
  11  -3   1      267.60      113.36     85.88 o 
  -9  -2   1     1710.08     1621.37    133.97 o 
  -8  -2   1       25.87        3.63     20.29 o 
  -7  -2   1     1602.10     1631.43     68.28 o 
  -6  -2   1       44.65       -1.00     19.75 o 
  -5  -2   1     1742.81     1690.07     59.33 o 
  -4  -2   1        4.17        5.73     13.74 o 
  -3  -2   1     8798.01     8959.84    101.89 o 
  -2  -2   1      994.65      999.03     21.07 o 
  -1  -2   1    10813.25    10816.23    111.90 o 
   0  -2   1      861.89      930.91     23.83 o 
   1  -2   1    16189.57    16964.70    167.48 o 
   2  -2   1    27292.49    28350.57    274.92 o 
   3  -2   1       98.91       95.72     18.11 o 
   4  -2   1      113.11      130.20     27.48 o 
   5  -2   1     1085.81     1128.41     48.92 o 
   6  -2   1       63.27       50.44     19.81 o 
   7  -2   1        4.88       -0.83     44.66 o 
   8  -2   1     1137.71     1032.17    167.46 o 
   9  -2   1     5915.67     5536.82    166.60 o 
  10  -2   1     5152.06     5065.06    262.79 o 
  11  -2   1      120.38      111.64     87.60 o 
 -10  -1   1       15.19       60.11     68.70 o 
  -9  -1   1      258.30      221.56     63.55 o 
  -8  -1   1     1934.73     1907.82     79.04 o 
  -7  -1   1     3290.25     3034.91     94.05 o 
  -6  -1   1      393.90      450.45     54.10 o 
  -5  -1   1     8517.41     8659.50    204.39 o 
  -4  -1   1    21472.71    22764.08    426.81 o 
  -3  -1   1    20277.34    20107.73    350.38 o 
  -2  -1   1    17011.80    16978.63    199.32 o 
  -1  -1   1     5208.94     5199.82     57.74 o 
   0  -1   1      638.59      662.97     24.05 o 
   1  -1   1       39.91       41.73      7.81 o 
   2  -1   1     7420.91     7506.00     83.92 o 
   3  -1   1       53.71       48.93      6.88 o 
   4  -1   1     1831.12     1765.04    101.34 o 
   5  -1   1     1270.47     1185.97     47.68 o 
   6  -1   1    12980.34    12371.53    278.24 o 
   7  -1   1       51.26       54.52     26.62 o 
   8  -1   1       18.22       17.49     23.86 o 
   9  -1   1     1568.77     1468.01     81.01 o 
  10  -1   1      228.47      233.06     44.41 o 
  11  -1   1      882.59      759.16    130.53 o 
 -11   0   1     3571.79     3771.74    247.33 o 
 -10   0   1      319.96      369.27    101.34 o 
  -9   0   1      659.08      549.62     99.62 o 
  -7   0   1     3111.06     3235.14     95.30 o 
  -6   0   1       87.93      119.18     22.22 o 
  -5   0   1       12.59        5.64     12.37 o 
  -4   0   1      979.52     1127.88     41.22 o 
  -3   0   1    11271.06    12481.67    178.26 o 
  -2   0   1    20483.28    22910.31    915.45 o 
  -1   0   1      299.24      391.60     24.05 o 
   0   0   1    24613.80    26448.58    439.69 o 
   1   0   1    20129.77    21122.77    260.21 o 
   2   0   1     7682.16     8280.32    176.91 o 
   3   0   1      899.21     1174.79     97.90 o 
   4   0   1      233.20      327.39     25.16 o 
   5   0   1       82.42       38.87     22.33 o 
   6   0   1      150.86      185.18     25.42 o 
   7   0   1      838.41      872.70     50.75 o 
   8   0   1     1543.90     1621.37     94.47 o 
   9   0   1     2726.55     3166.67    170.90 o 
  10   0   1      158.94      204.86     43.69 o 
 -11   1   1      678.39      434.54    115.08 o 
 -10   1   1      123.30       92.75     70.42 o 
  -9   1   1      145.25      202.67     75.57 o 
  -8   1   1      204.23      218.13     70.42 o 
  -7   1   1     3114.12     3077.85    170.04 o 
  -6   1   1       87.76      113.36     27.48 o 
  -5   1   1     1006.03      975.57     53.24 o 
  -4   1   1    15747.36    15403.33    326.34 o 
  -3   1   1     7824.94     7301.31    152.86 o 
  -2   1   1       83.66       84.16     25.76 o 
  -1   1   1      716.36      681.87     32.63 o 
   0   1   1      370.91      388.13     13.93 o 
   1   1   1     2346.65     2281.49     51.53 o 
   2   1   1      217.92      218.35     16.87 o 
   3   1   1      432.55      543.24     28.85 o 
   4   1   1      422.95      307.10     25.59 o 
   5   1   1      698.14      675.81     39.20 o 
   6   1   1     1514.34     1552.14     61.90 o 
   7   1   1      105.39      127.58     27.62 o 
   8   1   1      809.11      733.54     75.57 o 
   9   1   1      222.28      137.47     36.93 o 
  10   1   1      386.24      308.75     49.25 o 
 -11   2   1       67.61      161.45     99.62 o 
 -10   2   1      510.68      345.23     97.90 o 
  -9   2   1     3302.07     2871.75    192.37 o 
  -8   2   1        3.01       -8.59     41.22 o 
  -7   2   1      264.33      285.11     68.70 o 
  -6   2   1      491.05      547.90     77.29 o 
  -5   2   1       79.65       39.50     34.35 o 
  -4   2   1     1793.94     1964.88    101.34 o 
  -3   2   1      192.06      178.63     34.35 o 
  -1   2   1     5134.22     5247.12    125.38 o 
   0   2   1      555.43      565.15     21.86 o 
   1   2   1    19745.91    19847.02    252.59 o 
   2   2   1     6375.76     6611.64    107.84 o 
   3   2   1     3966.90     3838.93    140.84 o 
   4   2   1     1932.10     2009.30    115.08 o 
   5   2   1     1392.02     1375.37     55.24 o 
   6   2   1     1364.87     1293.08     58.18 o 
   7   2   1        1.10      -12.02     16.09 o 
   8   2   1     1617.43     1753.16     78.80 o 
   9   2   1     7397.96     6921.42    172.86 o 
  10   2   1     1040.57      977.29     91.03 o 
 -11   3   1        7.91      -46.37     72.14 o 
 -10   3   1       84.04       65.27     73.85 o 
  -9   3   1        1.74       18.89     61.83 o 
  -8   3   1      230.21      264.50     77.29 o 
  -7   3   1     3491.45     3211.82    173.47 o 
  -6   3   1     6161.31     5875.74    221.56 o 
  -5   3   1    17919.91    18324.56    434.54 o 
  -4   3   1    34654.23    35541.30    697.33 o 
  -3   3   1      497.07      486.07     49.81 o 
  -2   3   1    11569.61    10983.75    245.61 o 
  -1   3   1     4223.87     4060.29    115.08 o 
   0   3   1      174.44      192.83     17.74 o 
   1   3   1     3459.61     3298.12     66.85 o 
   2   3   1       50.89       46.31     12.37 o 
   3   3   1     2028.15     2041.38     58.59 o 
   4   3   1     2942.23     2766.51     74.68 o 
   5   3   1     4657.48     4646.72    110.19 o 
   6   3   1      690.90      706.91     91.89 o 
   7   3   1      426.35      498.96     90.17 o 
   8   3   1      621.99      530.42     51.53 o 
   9   3   1        5.04       12.79     33.49 o 
  10   3   1      788.31      785.22     91.03 o 
 -11   4   1     5408.46     5719.45    307.44 o 
 -10   4   1     1337.77     1514.88    158.01 o 
  -9   4   1      365.44      443.13     99.62 o 
  -8   4   1      945.82      951.52    116.79 o 
  -7   4   1      817.13      836.45     99.62 o 
  -6   4   1      151.23      170.04     54.96 o 
  -5   4   1     2731.89     2554.00    130.53 o 
  -4   4   1    16608.41    17285.44    393.32 o 
  -3   4   1      332.36      340.08     44.66 o 
  -2   4   1    10819.98     9948.06    237.02 o 
  -1   4   1    50985.21    51662.24    918.89 o 
   0   4   1      216.73      227.30     20.22 o 
   1   4   1      344.52      362.37     42.08 o 
   2   4   1      852.40      814.42     34.94 o 
   3   4   1     5580.62     5432.25    325.48 o 
   4   4   1      394.52      398.63     30.81 o 
   5   4   1     1313.16     1356.25     57.71 o 
   6   4   1     1294.66     1287.92    125.38 o 
   7   4   1     3210.20     3090.87    101.43 o 
   8   4   1       95.11       79.70     29.86 o 
   9   4   1      877.81      925.76     67.68 o 
 -11   5   1       31.96      -29.20     72.14 o 
 -10   5   1      362.68      283.40     92.75 o 
  -9   5   1       26.17       -6.87     56.68 o 
  -8   5   1     1085.16     1315.64    132.25 o 
  -7   5   1     1099.95     1267.55    120.23 o 
  -6   5   1     2351.49     2304.95    137.40 o 
  -5   5   1      375.03      355.53     61.83 o 
  -4   5   1     2376.17     2049.04    113.36 o 
  -3   5   1      891.91      903.43     72.14 o 
  -2   5   1       58.20       89.31     32.63 o 
  -1   5   1     1350.69     1270.99     73.85 o 
   0   5   1     8664.08     8585.02    137.83 o 
   1   5   1     3720.44     3558.07     77.79 o 
   2   5   1     2424.32     2239.49     75.57 o 
   3   5   1      510.81      459.10     31.14 o 
   4   5   1     2336.63     2106.99     68.45 o 
   5   5   1     1839.56     1777.02     68.62 o 
   6   5   1      714.43      603.97     98.76 o 
   7   5   1      666.73      561.95     47.65 o 
   8   5   1     1970.29     1964.63     87.98 o 
   9   5   1      221.37      103.05     61.83 o 
 -11   6   1      119.52       80.72     91.03 o 
 -10   6   1      674.28      649.23    121.95 o 
  -9   6   1      362.47      211.26     80.72 o 
  -8   6   1       98.43       37.79     61.83 o 
  -7   6   1      100.10      109.92     60.11 o 
  -6   6   1      616.60      577.10     84.16 o 
  -5   6   1     4437.91     4596.17    187.21 o 
  -4   6   1       28.61       36.07     41.22 o 
  -3   6   1    11593.25    10561.23    279.96 o 
  -2   6   1    13356.41    12512.37    304.01 o 
  -1   6   1      631.76      624.03     52.39 o 
   0   6   1      304.27      294.02     25.42 o 
   1   6   1     9839.74     9934.74    162.12 o 
   2   6   1      467.21      479.41     30.69 o 
   3   6   1     1282.33     1218.93     49.87 o 
   4   6   1     8079.32     7861.06    154.26 o 
   5   6   1     5878.83     5710.14    133.53 o 
   6   6   1      768.44      767.43     52.11 o 
   7   6   1     1073.78     1087.21    113.36 o 
   8   6   1      724.96      577.10     97.90 o 
   9   6   1      800.61      875.95    123.66 o 
 -11   7   1        0.79      -39.50     77.29 o 
 -10   7   1     1079.89     1052.86    147.71 o 
  -9   7   1      363.89      451.72    101.34 o 
  -8   7   1     2224.31     2296.37    171.76 o 
  -7   7   1       31.61       99.62     58.40 o 
  -6   7   1     7453.10     7376.89    266.22 o 
  -5   7   1     4498.50     4208.00    183.78 o 
  -4   7   1     8895.15     8352.46    257.63 o 
  -3   7   1     1731.31     1848.09    111.64 o 
  -2   7   1      294.92      226.72     46.37 o 
  -1   7   1     7486.38     7412.62    131.38 o 
   0   7   1      126.73      124.85     20.96 o 
   1   7   1     9922.96     9735.92    211.26 o 
   2   7   1      208.81      206.99     23.86 o 
   3   7   1      634.90      596.77     37.71 o 
   4   7   1        4.99        7.82     16.32 o 
   5   7   1     1097.03     1033.97    103.05 o 
   6   7   1     2929.13     3033.20    176.91 o 
   7   7   1        3.66      -32.63     46.37 o 
   8   7   1      268.63      221.56     77.29 o 
 -11   8   1      209.58       13.74     79.01 o 
 -10   8   1     2254.80     1982.05    187.21 o 
  -9   8   1      364.15      295.42     91.03 o 
  -8   8   1      174.42      352.10     91.03 o 
  -7   8   1        0.99        0.00     54.96 o 
  -6   8   1      373.11      443.13     85.88 o 
  -5   8   1     9331.34     9245.58    295.42 o 
  -4   8   1    17873.18    17039.83    427.67 o 
  -3   8   1     5061.03     5090.82    194.08 o 
  -2   8   1     1322.80     1458.20     99.62 o 
  -1   8   1    23219.66    24180.79    337.52 o 
   0   8   1      106.86      107.46     22.09 o 
   1   8   1       53.42       39.97     17.90 o 
   2   8   1     3397.21     3088.94    136.55 o 
   3   8   1     1646.53     1683.20    120.23 o 
   4   8   1        6.46       29.20     36.07 o 
   5   8   1      339.97      377.86     77.29 o 
   6   8   1      125.52      121.95     56.68 o 
   7   8   1     1664.15     1812.02    158.01 o 
   8   8   1       10.99       -1.72     53.24 o 
 -11   9   1       33.29      -39.50     85.88 o 
 -10   9   1       48.57      -42.94     73.85 o 
  -9   9   1      502.98      451.72    104.77 o 
  -8   9   1     3209.21     3407.62    211.26 o 
  -7   9   1      363.86      377.86     91.03 o 
  -6   9   1       97.33      170.04     65.27 o 
  -5   9   1        0.24       -6.87     49.81 o 
  -4   9   1      235.38      261.07     66.98 o 
  -3   9   1     1347.04     1288.16    104.77 o 
  -2   9   1      336.76      373.43     51.53 o 
  -1   9   1      460.17      416.93     38.64 o 
   0   9   1     1823.86     1691.79    115.08 o 
   1   9   1     2065.53     1951.14    123.66 o 
   2   9   1      996.79      937.78     92.75 o 
   3   9   1     1426.59     1442.74    118.51 o 
   4   9   1      103.46       73.85     49.81 o 
   5   9   1      931.95      900.00    108.21 o 
   6   9   1      255.78      245.61     79.01 o 
   7   9   1     1232.15     1198.85    137.40 o 
 -10  10   1      386.33      503.24    127.10 o 
  -9  10   1        7.71       22.33     79.01 o 
  -8  10   1      216.20      204.39     84.16 o 
  -7  10   1     1625.84     1568.12    142.56 o 
  -6  10   1     3068.89     3012.59    180.34 o 
  -5  10   1      604.65      547.90     91.03 o 
  -4  10   1     1358.09     1296.75    113.36 o 
  -3  10   1     4051.01     3988.16    185.50 o 
  -2  10   1     1101.48     1167.94    104.77 o 
  -1  10   1       29.32       17.18     34.35 o 
   0  10   1       17.50       49.81     39.50 o 
   1  10   1      570.55      542.75     80.72 o 
   2  10   1     3109.00     3107.05    171.76 o 
   3  10   1      183.92      194.08     60.11 o 
   4  10   1     3883.29     3993.31    211.26 o 
   5  10   1     2847.32     3177.47    195.80 o 
   6  10   1       16.16        6.87     53.24 o 
   7  10   1       43.07       24.05     63.55 o 
 -10  11   1     2049.40     2167.55    206.11 o 
  -9  11   1      225.24      226.72     92.75 o 
  -8  11   1      635.60      642.36    121.95 o 
  -7  11   1      516.48      542.75    101.34 o 
  -6  11   1        1.39      -13.74     56.68 o 
  -5  11   1       20.98       61.83     58.40 o 
  -4  11   1     1419.44     1324.23    120.23 o 
  -3  11   1      455.51      480.91     82.44 o 
  -2  11   1      404.87      370.99     72.14 o 
  -1  11   1      180.94      273.09     63.55 o 
   0  11   1      152.09      211.26     61.83 o 
   1  11   1     1787.56     1856.67    133.97 o 
   2  11   1      565.59      522.14     85.88 o 
   3  11   1       66.14      109.92     54.96 o 
   4  11   1      101.03       68.70     56.68 o 
   5  11   1     2012.64     1958.01    168.32 o 
   6  11   1     2359.98     2275.76    187.21 o 
 -10  12   1       10.70      -65.27     84.16 o 
  -9  12   1     1655.96     1882.44    183.78 o 
  -8  12   1        4.64       15.46     66.98 o 
  -7  12   1       13.20      -42.94     60.11 o 
  -6  12   1      325.99      262.79     80.72 o 
  -5  12   1     2059.25     2086.83    154.58 o 
  -4  12   1      576.88      510.11     91.03 o 
  -3  12   1      962.39      979.00    108.21 o 
  -2  12   1    13971.12    13522.29    407.06 o 
  -1  12   1     6098.28     5846.55    243.89 o 
   0  12   1       58.46       91.03     49.81 o 
   1  12   1     1637.20     1391.22    127.10 o 
   2  12   1     6186.39     6475.17    276.53 o 
   3  12   1      556.38      638.93    103.05 o 
   4  12   1      190.91      194.08     77.29 o 
   5  12   1       20.51       84.16     66.98 o 
  -9  13   1       70.52      -29.20     82.44 o 
  -8  13   1      940.97      874.23    133.97 o 
  -7  13   1      366.83      176.91     82.44 o 
  -6  13   1        1.76       37.79     58.40 o 
  -5  13   1       66.91       82.44     56.68 o 
  -4  13   1     3313.52     3280.52    195.80 o 
  -3  13   1     1220.28     1234.92    123.66 o 
  -2  13   1      324.84      319.46     79.01 o 
  -1  13   1     1188.06     1112.97    120.23 o 
   0  13   1     1406.94     1556.10    139.12 o 
   1  13   1     1141.21     1049.42    120.23 o 
   2  13   1      268.78      144.27     68.70 o 
   3  13   1      149.52      199.24     73.85 o 
   4  13   1      515.77      496.37    108.21 o 
   5  13   1      304.12      211.26     89.31 o 
  -9  14   1      241.02      195.80    101.34 o 
  -8  14   1      501.41      460.30    113.36 o 
  -7  14   1     2583.48     3022.89    212.98 o 
  -6  14   1     1490.19     1841.22    170.04 o 
  -5  14   1      275.68      144.27     72.14 o 
  -4  14   1      703.97      681.87    108.21 o 
  -3  14   1     1261.18     1246.94    133.97 o 
  -2  14   1       17.32       13.74     46.37 o 
  -1  14   1       24.20       20.61     41.22 o 
   0  14   1      533.01      357.25     85.88 o 
   1  14   1     1310.06     1106.10    130.53 o 
   2  14   1      528.08      662.98    111.64 o 
   3  14   1     1066.58     1217.74    142.56 o 
   4  14   1      301.97      350.38    101.34 o 
  -8  15   1       78.88      116.79     82.44 o 
  -7  15   1       45.25       24.05     65.27 o 
  -6  15   1     1947.37     2055.91    182.06 o 
  -5  15   1       13.41       25.76     54.96 o 
  -4  15   1       88.63       54.96     60.11 o 
  -3  15   1       57.18       85.88     60.11 o 
  -2  15   1       82.86      127.10     65.27 o 
  -1  15   1       15.92       -1.72     51.53 o 
   0  15   1        7.06        5.15     54.96 o 
   1  15   1        0.21       30.92     56.68 o 
   2  15   1      780.31      853.62    130.53 o 
  -7  16   1        6.14       92.75     73.85 o 
  -6  16   1        5.34       89.31     73.85 o 
  -5  16   1      301.75      343.51     99.62 o 
  -4  16   1       10.00       53.24     61.83 o 
  -3  16   1      849.04      786.64    120.23 o 
  -2  16   1     6488.43     5848.26    290.27 o 
  -1  16   1      294.05      264.50     87.60 o 
   0  16   1       34.17       68.70     70.42 o 
   1  16   1     1601.06     1561.25    161.45 o 
  -5  17   1       67.06      101.34     75.57 o 
  -4  17   1     1679.87     1489.12    164.88 o 
  -3  17   1       51.73      101.34     70.42 o 
  -2  17   1      128.24      111.64     75.57 o 
  -1  17   1       57.03      116.79     75.57 o 
   1 -17   2       25.44       54.96     66.98 o 
   2 -17   2      439.61      522.14    113.36 o 
   3 -17   2      138.97      164.88     75.57 o 
   4 -17   2     1325.67     1262.40    152.86 o 
   5 -17   2       18.37       58.40     70.42 o 
   6 -17   2      557.98      491.22    115.08 o 
  -1 -16   2      164.48       77.29     68.70 o 
   0 -16   2      344.55      556.49    111.64 o 
   1 -16   2     1173.38     1193.70    142.56 o 
   2 -16   2      804.82      891.41    125.38 o 
   3 -16   2      180.96      187.21     77.29 o 
   4 -16   2      120.72       37.79     65.27 o 
   5 -16   2       20.67      -13.74     51.53 o 
   6 -16   2        0.95       51.53     65.27 o 
   7 -16   2     1096.41     1088.93    149.43 o 
  -3 -15   2      902.27      705.91    127.10 o 
  -2 -15   2      500.05      539.31    111.64 o 
  -1 -15   2      371.05      425.95     96.18 o 
   0 -15   2      409.72      355.53     91.03 o 
   1 -15   2      732.90      714.50    109.92 o 
   2 -15   2     1982.78     1772.51    156.30 o 
   3 -15   2      588.09      594.27    103.05 o 
   4 -15   2     2138.35     2007.82    164.88 o 
   5 -15   2     4295.07     4422.70    247.33 o 
   6 -15   2      723.50      865.65    130.53 o 
   7 -15   2      532.69      628.62    121.95 o 
   8 -15   2      731.16      906.87    140.84 o 
  -4 -14   2       40.00       22.33     65.27 o 
  -3 -14   2      286.53      235.30     82.44 o 
  -2 -14   2       25.41       30.92     53.24 o 
  -1 -14   2     2149.61     2253.43    171.76 o 
   0 -14   2      994.75      833.01    111.64 o 
   1 -14   2      586.96      486.07     91.03 o 
   2 -14   2     1549.97     1277.86    128.82 o 
   3 -14   2     1182.15     1358.58    133.97 o 
   4 -14   2      140.46      237.02     77.29 o 
   5 -14   2      511.09      510.11     99.62 o 
   6 -14   2      510.15      831.30    121.95 o 
   7 -14   2      655.73      796.94    121.95 o 
   8 -14   2       31.51      149.43     80.72 o 
   9 -14   2      399.98      504.96    120.23 o 
  -5 -13   2     1076.30      977.29    139.12 o 
  -4 -13   2     1020.53      949.81    130.53 o 
  -3 -13   2       83.01       97.90     61.83 o 
  -2 -13   2     2015.29     1854.96    154.58 o 
  -1 -13   2      474.41      422.52     87.60 o 
   0 -13   2     2084.71     2040.45    149.43 o 
   1 -13   2      854.82      772.90     99.62 o 
   2 -13   2      451.47      675.00     96.18 o 
   3 -13   2     5492.09     5418.88    245.61 o 
   4 -13   2     1944.72     1992.36    154.58 o 
   5 -13   2      303.87      357.25     85.88 o 
   6 -13   2       27.81      -12.02     53.24 o 
   7 -13   2      902.14      879.39    123.66 o 
   8 -13   2      931.79      893.13    130.53 o 
   9 -13   2      846.44      891.41    139.12 o 
  -5 -12   2      102.91      187.21     80.72 o 
  -4 -12   2     2995.24     3101.90    202.67 o 
  -3 -12   2     2518.88     2651.90    180.34 o 
  -2 -12   2       43.13       82.44     54.96 o 
  -1 -12   2      417.86      424.24     84.16 o 
   0 -12   2     3369.42     3311.44    182.06 o 
   1 -12   2      144.48      140.84     56.68 o 
   2 -12   2      191.11      225.00     65.27 o 
   3 -12   2     5170.92     5114.87    228.43 o 
   4 -12   2      791.66     1051.14    113.36 o 
   5 -12   2      378.63      518.70     92.75 o 
   6 -12   2     1226.35     1252.10    127.10 o 
   7 -12   2      386.42      341.79     91.03 o 
   8 -12   2      770.83      693.89    118.51 o 
   9 -12   2       41.37       61.83     70.42 o 
  10 -12   2       44.07       70.42     84.16 o 
  -6 -11   2     1748.10     1805.15    171.76 o 
  -5 -11   2     4980.13     5226.51    266.22 o 
  -4 -11   2      123.92       68.70     56.68 o 
  -3 -11   2       44.84      -15.46     42.94 o 
  -2 -11   2      988.78      886.26    103.05 o 
  -1 -11   2     1641.44     1645.41    127.10 o 
   0 -11   2      889.47      942.94    101.34 o 
   1 -11   2     6422.79     6590.25    250.76 o 
   2 -11   2     2463.93     2875.18    159.73 o 
   3 -11   2      216.22      305.72     70.42 o 
   4 -11   2     2758.90     3144.84    175.19 o 
   5 -11   2      511.32      680.15     96.18 o 
   6 -11   2     1374.35     1588.74    139.12 o 
   7 -11   2      868.88      791.79    109.92 o 
   8 -11   2     1363.21     1410.11    144.27 o 
   9 -11   2     3366.13     3064.11    214.69 o 
  10 -11   2        1.54       -5.15     80.72 o 
  -7 -10   2        3.89       73.85     61.83 o 
  -6 -10   2      158.15      116.79     65.27 o 
  -5 -10   2      387.26      381.30     87.60 o 
  -4 -10   2       66.38      127.10     54.96 o 
  -3 -10   2      494.03      544.46     84.16 o 
  -2 -10   2      646.19      728.24     89.31 o 
  -1 -10   2     4948.07     5171.55    218.13 o 
   0 -10   2      179.43      149.43     49.81 o 
   1 -10   2        3.52       82.44     39.50 o 
   2 -10   2      838.11      831.30     89.31 o 
   3 -10   2       20.73      -22.33     37.79 o 
   4 -10   2      839.48      802.10     91.03 o 
   5 -10   2     2223.17     2141.79    145.99 o 
   6 -10   2     1593.51     1770.80    140.84 o 
   7 -10   2     1542.49     1344.84    133.97 o 
   8 -10   2      229.12      140.84     75.57 o 
   9 -10   2       62.96       87.60     77.29 o 
  10 -10   2       23.66       30.92     80.72 o 
  -7  -9   2        7.66      -44.66     51.53 o 
  -6  -9   2       59.48      145.99     65.27 o 
  -5  -9   2      692.66      865.65    108.21 o 
  -4  -9   2      419.31      431.11     79.01 o 
  -3  -9   2      271.89      245.61     61.83 o 
  -2  -9   2     1360.99     1358.58    109.92 o 
  -1  -9   2     1750.65     1688.35    115.08 o 
   0  -9   2     5037.87     4647.70    188.93 o 
   1  -9   2        3.10        8.35     17.33 o 
   2  -9   2     2583.75     2632.35     79.43 o 
   3  -9   2     1400.02     1380.91    103.05 o 
   4  -9   2      325.09      379.58     66.98 o 
   5  -9   2      443.27      446.56     75.57 o 
   6  -9   2     4590.65     4359.15    209.54 o 
   7  -9   2     1575.12     1604.19    133.97 o 
   8  -9   2     1410.52     1380.91    139.12 o 
   9  -9   2     4345.14     4510.29    247.33 o 
  10  -9   2     4828.00     4561.82    257.63 o 
  11  -9   2       84.33       36.07     85.88 o 
  -8  -8   2      883.25      887.97    127.10 o 
  -7  -8   2      455.49      496.37    101.34 o 
  -6  -8   2     1013.26     1200.57    127.10 o 
  -5  -8   2     2135.13     2272.32    151.14 o 
  -4  -8   2     4079.07     4268.12    199.24 o 
  -3  -8   2      539.49      733.39     84.16 o 
  -2  -8   2      187.88      187.21     49.81 o 
  -1  -8   2       41.19       21.26     16.12 o 
   0  -8   2      128.90      143.18     70.42 o 
   1  -8   2      780.99      719.08     38.73 o 
   2  -8   2     8335.38     8247.65    149.13 o 
   3  -8   2     9176.14     9059.62    160.39 o 
   4  -8   2     1826.47     1626.52    111.64 o 
   5  -8   2       19.21       68.70     49.81 o 
   6  -8   2     3849.11     3725.37    183.78 o 
   7  -8   2       32.94      140.84     66.98 o 
   8  -8   2      191.63      235.30     75.57 o 
   9  -8   2      103.41       73.85     73.85 o 
  10  -8   2      621.31      604.58    120.23 o 
  11  -8   2       74.85       -8.59     80.72 o 
  -8  -7   2       57.06      147.71     72.14 o 
  -7  -7   2      161.14       96.18     60.11 o 
  -6  -7   2     1930.68     2189.88    152.86 o 
  -5  -7   2     2597.34     2366.79    147.71 o 
  -4  -7   2     1346.39     1221.18    104.77 o 
  -3  -7   2     5432.61     5863.72    218.13 o 
  -2  -7   2     1125.86     1167.33     98.76 o 
  -1  -7   2      490.61      518.71     50.67 o 
   0  -7   2     5071.26     5013.09    154.58 o 
   1  -7   2    17751.53    17963.49    255.85 o 
   2  -7   2     2103.81     2173.90    145.99 o 
   3  -7   2       67.23       71.64     19.44 o 
   4  -7   2      625.36      722.98     48.95 o 
   5  -7   2      660.00      652.67     79.01 o 
   6  -7   2      145.54      200.95     65.27 o 
   7  -7   2     8768.09     8646.16    300.57 o 
   8  -7   2     1075.46     1121.56    118.51 o 
   9  -7   2     3605.22     3620.60    214.69 o 
  10  -7   2      423.57      460.30    108.21 o 
  11  -7   2        3.44        8.59     80.72 o 
  -9  -6   2     2095.55     1921.94    170.04 o 
  -8  -6   2      459.06      498.09     94.47 o 
  -7  -6   2        3.92      -37.79     37.79 o 
  -6  -6   2      395.82      252.48     63.55 o 
  -5  -6   2     2176.60     2233.98     72.82 o 
  -4  -6   2       24.34       47.80     15.20 o 
  -3  -6   2      549.07      618.44     24.72 o 
  -2  -6   2     5007.78     5076.26     72.23 o 
  -1  -6   2      176.62      195.46     20.77 o 
   0  -6   2      759.01      794.20     91.03 o 
   1  -6   2    10232.81    10227.66    159.69 o 
   2  -6   2       14.42       15.46     20.61 o 
   3  -6   2     6275.07     5927.04     84.30 o 
   4  -6   2       53.70       90.00     31.33 o 
   5  -6   2     8445.37     8331.62    155.02 o 
   6  -6   2     1251.07     1302.46    107.35 o 
   7  -6   2       38.42       38.25     44.66 o 
   8  -6   2      157.19      182.35     35.79 o 
   9  -6   2      453.76      487.78     97.90 o 
  10  -6   2      389.80      316.03     99.62 o 
  11  -6   2       16.65      -73.85     73.85 o 
  -8  -5   2       15.43       15.46     48.09 o 
  -7  -5   2        0.72        6.87     37.79 o 
  -6  -5   2      206.05      218.67     29.83 o 
  -5  -5   2     1313.63     1352.89     55.65 o 
  -4  -5   2     6681.93     6302.79    123.28 o 
  -3  -5   2        8.44       25.29      9.01 o 
  -2  -5   2     2192.86     1915.28     36.72 o 
  -1  -5   2    22652.58    21865.91    286.76 o 
   0  -5   2     4112.62     4299.59    205.25 o 
   1  -5   2     3157.57     3210.50     68.83 o 
   2  -5   2     2086.99     2118.24     39.34 o 
   3  -5   2      150.53      149.82     13.60 o 
   4  -5   2      145.96      169.15     15.36 o 
   5  -5   2     4602.94     4416.59    129.32 o 
   6  -5   2    10136.95     9902.92    184.47 o 
   7  -5   2      124.33       48.95     73.85 o 
   8  -5   2     1816.66     1978.98     99.62 o 
   9  -5   2     3071.56     2891.52    108.95 o 
  10  -5   2      401.23      422.52    104.77 o 
  11  -5   2        8.70        3.44     73.85 o 
  -9  -4   2     1267.95     1217.74    132.25 o 
  -8  -4   2     3260.08     3246.17    185.50 o 
  -7  -4   2     1626.31     1767.36    130.53 o 
  -6  -4   2       23.48        2.67     15.57 o 
  -5  -4   2     5285.38     5174.66    115.59 o 
  -4  -4   2     5763.20     5681.08     79.23 o 
  -3  -4   2      622.31      626.78     35.25 o 
  -2  -4   2       59.07       55.60     12.30 o 
  -1  -4   2      447.23      459.74     48.95 o 
   0  -4   2       57.26       47.59     11.70 o 
   1  -4   2     4148.75     4513.37     58.71 o 
   2  -4   2    17575.11    17362.72    182.19 o 
   3  -4   2     1977.04     2053.93     41.13 o 
   4  -4   2      236.84      203.10     15.70 o 
   5  -4   2      574.60      619.30     25.98 o 
   6  -4   2       64.97       53.16     24.05 o 
   7  -4   2      141.10      127.36     28.28 o 
   8  -4   2       21.42       15.16     23.19 o 
   9  -4   2       37.09       28.86     26.77 o 
  10  -4   2     1791.09     1622.05     88.32 o 
  11  -4   2      545.87      570.23    121.95 o 
 -10  -3   2     3635.37     3438.54    207.82 o 
  -9  -3   2      504.80      571.94     97.90 o 
  -8  -3   2        4.20       30.92     39.50 o 
  -7  -3   2      286.78      374.43     68.70 o 
  -6  -3   2     5944.77     5583.84    127.62 o 
  -5  -3   2       42.81       31.74     14.80 o 
  -4  -3   2      489.76      576.38     33.36 o 
  -3  -3   2    20593.31    21128.62    218.85 o 
  -2  -3   2      632.32      695.49     25.60 o 
  -1  -3   2      228.93      212.15     15.86 o 
   0  -3   2      773.38      750.70     56.68 o 
   1  -3   2     1690.99     1682.05     29.26 o 
   2  -3   2     1478.57     1433.47     34.65 o 
   3  -3   2     1510.97     1614.01     34.56 o 
   4  -3   2     1361.55     1434.99     34.50 o 
   5  -3   2     1903.28     1982.94     61.73 o 
   6  -3   2     2013.79     1901.00    105.63 o 
   7  -3   2     5572.87     5212.97    158.87 o 
   8  -3   2     9811.77     9919.41    207.15 o 
   9  -3   2      441.30      424.09     50.16 o 
  10  -3   2        2.47        4.08     29.20 o 
  11  -3   2       16.88        6.87     79.01 o 
  -9  -2   2       15.42      -22.33     37.79 o 
  -8  -2   2      321.70      455.15     79.01 o 
  -7  -2   2     1360.32     1329.39    104.77 o 
  -6  -2   2      234.83      254.20     53.24 o 
  -5  -2   2      424.07      491.46     36.93 o 
  -4  -2   2       76.55       75.00      8.41 o 
  -3  -2   2     1032.22      980.00     22.96 o 
  -2  -2   2      614.63      624.12     38.64 o 
  -1  -2   2     6219.39     6285.52     91.89 o 
   0  -2   2     4803.69     4926.40     93.41 o 
   1  -2   2     4214.25     4109.65     51.22 o 
   2  -2   2      397.97      418.15     16.01 o 
   3  -2   2    15551.96    15835.65    268.76 o 
   4  -2   2     3196.22     3471.26     67.59 o 
   5  -2   2     2470.62     2535.27     47.22 o 
   6  -2   2       16.23        5.49     14.31 o 
   7  -2   2      183.79      194.90     32.24 o 
   8  -2   2     3273.25     2966.00    103.78 o 
   9  -2   2     2151.65     1944.87    115.93 o 
  10  -2   2        2.86       -5.12     29.03 o 
  11  -2   2     2201.18     2267.17    199.24 o 
 -10  -1   2     1061.18     1085.49    142.56 o 
  -8  -1   2     1060.46     1042.55    104.77 o 
  -7  -1   2      632.15      570.23     77.29 o 
  -6  -1   2      391.00      384.73     58.40 o 
  -5  -1   2    14723.76    13910.45    345.23 o 
  -4  -1   2      937.35     1047.91     53.24 o 
  -3  -1   2     3527.47     3330.33    115.08 o 
  -2  -1   2     2659.87     2550.56     87.60 o 
  -1  -1   2     4397.23     4621.93    109.92 o 
   0  -1   2      260.71      279.87     14.60 o 
   1  -1   2        4.21        9.45      7.29 o 
   2  -1   2     2697.72     2689.48     40.86 o 
   3  -1   2     1909.59     1825.00     48.95 o 
   4  -1   2     2401.03     2672.12     43.73 o 
   5  -1   2    25675.84    25481.60    480.91 o 
   6  -1   2    14849.34    14496.14    319.46 o 
   7  -1   2     1403.43     1303.35     64.16 o 
   8  -1   2     2427.32     2367.72     92.77 o 
   9  -1   2       47.94       46.25     29.61 o 
  10  -1   2     1229.31     1241.20     80.70 o 
  11  -1   2       55.54       92.75     79.01 o 
 -11   0   2      416.81      285.11     99.62 o 
 -10   0   2       81.62      104.77     73.85 o 
  -9   0   2     7458.69     8050.17    329.77 o 
  -7   0   2       60.64      108.21     42.94 o 
  -6   0   2      584.29      614.88     68.70 o 
  -5   0   2     1150.54     1015.07     75.57 o 
  -4   0   2       82.71       56.68     24.05 o 
  -3   0   2     1000.09     1179.96     63.55 o 
  -1   0   2     2341.54     2409.73     66.98 o 
   0   0   2      534.97      566.79     25.76 o 
   1   0   2     9072.24    10101.97    134.16 o 
   2   0   2     5763.66     5908.38    133.97 o 
   3   0   2      103.88      159.12     31.77 o 
   4   0   2        2.96       -2.06      8.02 o 
   5   0   2     1746.56     1855.89     85.02 o 
   6   0   2     3214.39     3372.78     93.41 o 
   7   0   2      394.27      353.90     37.12 o 
   8   0   2     1070.19     1174.81     84.16 o 
   9   0   2      355.63      375.54     51.53 o 
  10   0   2      594.65      816.18    105.63 o 
 -11   1   2     1185.35     1252.10    159.73 o 
 -10   1   2      646.42      594.27    113.36 o 
  -9   1   2       57.75       53.24     65.27 o 
  -8   1   2        4.15        0.00     48.09 o 
  -7   1   2      407.38      370.99     75.57 o 
  -6   1   2      349.70      436.26     70.42 o 
  -3   1   2    31800.38    32102.76    616.60 o 
  -2   1   2       22.07      -10.31     18.89 o 
  -1   1   2        2.36       22.33     13.74 o 
   0   1   2      480.16      469.22     18.10 o 
   1   1   2     1171.95     1072.90     49.81 o 
   2   1   2       18.40        0.86      9.49 o 
   3   1   2      492.71      540.80     53.24 o 
   4   1   2    12953.52    12932.58    201.07 o 
   5   1   2      443.04      383.98     31.76 o 
   6   1   2     3750.81     3518.56     97.08 o 
   7   1   2       19.09        5.04     17.43 o 
   8   1   2     3736.56     3464.56    204.39 o 
   9   1   2      366.72      243.89     53.24 o 
  10   1   2      135.19      109.78     59.26 o 
 -11   2   2       46.89       39.50     82.44 o 
 -10   2   2       13.16      -39.50     60.11 o 
  -9   2   2     2664.70     2830.53    194.08 o 
  -8   2   2       14.39       -3.44     51.53 o 
  -7   2   2     1459.86     1575.00    128.82 o 
  -6   2   2      559.70      549.62     77.29 o 
  -5   2   2       46.23       77.29     39.50 o 
  -4   2   2     1788.14     1825.76     99.62 o 
  -3   2   2    12330.79    11940.42    278.24 o 
  -2   2   2     2599.44     2627.85     92.75 o 
  -1   2   2      856.17      845.04     46.37 o 
   0   2   2    18155.54    18244.00    595.13 o 
   1   2   2     1616.31     1792.44     46.15 o 
   2   2   2     2578.48     2466.40     59.36 o 
   3   2   2     1059.32      902.30     85.88 o 
   4   2   2     3001.69     2979.69     77.76 o 
   5   2   2      874.35      915.51     46.62 o 
   6   2   2        4.01       18.21     18.10 o 
   7   2   2      443.87      477.60     42.92 o 
   8   2   2     1458.51     1482.26    183.78 o 
   9   2   2      504.19      455.54     61.83 o 
  10   2   2      350.12      336.64     61.83 o 
 -11   3   2        0.50      -10.31     77.29 o 
 -10   3   2      198.75      322.90    103.05 o 
  -9   3   2     1858.58     1937.40    163.17 o 
  -8   3   2        8.98      -22.33     48.09 o 
  -7   3   2     1975.86     1889.31    135.69 o 
  -6   3   2     6776.97     6437.38    237.02 o 
  -5   3   2    13835.15    12976.10    343.51 o 
  -4   3   2     7761.91     7376.89    219.85 o 
  -3   3   2      874.39      774.62     61.83 o 
  -2   3   2      221.79      175.19     34.35 o 
  -1   3   2      194.45      204.39     32.63 o 
   0   3   2      159.43      171.16     19.32 o 
   1   3   2     1103.46     1027.08     38.81 o 
   2   3   2      373.15      350.75     24.70 o 
   3   3   2      109.70      166.28     20.61 o 
   4   3   2     1938.75     1946.47     64.74 o 
   5   3   2    11389.21    11505.02    201.73 o 
   6   3   2     2601.66     2539.44     84.98 o 
   7   3   2     1326.12     1346.95    122.80 o 
   8   3   2      183.43      193.10     36.32 o 
   9   3   2     4202.16     4292.89    136.08 o 
  10   3   2      488.79      399.49     53.65 o 
 -11   4   2      505.56      604.58    128.82 o 
 -10   4   2      708.35      807.25    128.82 o 
  -9   4   2     6164.20     5061.63    261.07 o 
  -8   4   2      178.47      166.60     72.14 o 
  -7   4   2       55.21       94.47     56.68 o 
  -6   4   2        1.90       24.05     42.94 o 
  -5   4   2      414.72      474.04     66.98 o 
  -4   4   2      556.86      594.27     63.55 o 
  -3   4   2       82.54       70.42     30.92 o 
  -2   4   2       21.24       44.66     29.20 o 
  -1   4   2     8175.32     8783.56    211.26 o 
   0   4   2      512.75      654.41     34.97 o 
   1   4   2       11.72        2.13     12.71 o 
   2   4   2      351.70      307.18     25.92 o 
   3   4   2       31.84       42.54     15.65 o 
   4   4   2     1763.24     1672.57     61.07 o 
   5   4   2     1417.25     1414.60     75.57 o 
   6   4   2     7658.73     7462.77    243.03 o 
   7   4   2      768.77      767.31     55.30 o 
   8   4   2     1434.43     1445.54     76.31 o 
   9   4   2      539.21      621.62     88.45 o 
 -11   5   2      367.65      331.49    113.36 o 
 -10   5   2       65.44       15.46     68.70 o 
  -9   5   2      707.64      554.77    104.77 o 
  -8   5   2      641.90      635.49    104.77 o 
  -7   5   2       52.65       66.98     53.24 o 
  -6   5   2      496.38      479.20     77.29 o 
  -5   5   2     1117.31     1202.29    101.34 o 
  -4   5   2    10851.27    10413.52    281.68 o 
  -3   5   2      795.66      889.69     75.57 o 
  -2   5   2      346.05      278.24     44.66 o 
  -1   5   2      636.19      677.09     33.68 o 
   0   5   2     3977.97     3876.22     84.18 o 
   1   5   2     4063.90     3851.42     86.21 o 
   2   5   2      237.10      303.66     26.82 o 
   3   5   2     7502.00     7219.41    171.76 o 
   4   5   2     8302.82     8042.56    156.76 o 
   5   5   2      142.55      130.48     26.82 o 
   6   5   2     2587.89     2594.35     91.05 o 
   7   5   2      648.25      623.81     51.08 o 
   8   5   2      296.64      319.46     44.09 o 
   9   5   2       37.34        5.52     29.86 o 
 -11   6   2      459.73      467.17    123.66 o 
 -10   6   2      159.14      237.02     89.31 o 
  -9   6   2      660.73      711.07    115.08 o 
  -8   6   2      651.29      599.43    101.34 o 
  -7   6   2      241.77      291.98     77.29 o 
  -6   6   2      395.08      460.30     77.29 o 
  -5   6   2      520.37      546.18     75.57 o 
  -4   6   2    10714.79    10470.20    291.98 o 
  -3   6   2    10067.16     9515.24    261.07 o 
  -2   6   2     2509.18     2409.73    113.36 o 
  -1   6   2     4136.27     3971.67     88.29 o 
   0   6   2     3483.73     3327.98    142.56 o 
   1   6   2     2354.90     2410.96     70.15 o 
   2   6   2     3602.20     3611.06     89.54 o 
   3   6   2      113.66      143.77     23.83 o 
   4   6   2     4017.95     3986.66    225.00 o 
   5   6   2     2826.48     2768.07     89.80 o 
   6   6   2     1001.90     1081.05     62.20 o 
   7   6   2      562.80      636.40     73.00 o 
   8   6   2       34.00       27.48     54.96 o 
   9   6   2      372.88      427.67     97.90 o 
 -11   7   2       32.59      -30.92     79.01 o 
 -10   7   2      867.10     1040.84    144.27 o 
  -9   7   2     1902.09     2105.72    173.47 o 
  -8   7   2     1104.53      984.16    120.23 o 
  -7   7   2      644.83      656.10     96.18 o 
  -6   7   2     6536.07     6269.06    245.61 o 
  -5   7   2      589.50      573.66     79.01 o 
  -4   7   2     7348.17     6677.84    226.72 o 
  -3   7   2     2820.36     2770.41    135.69 o 
  -2   7   2        6.47        0.00     30.92 o 
  -1   7   2      546.87      523.03     34.58 o 
   0   7   2      251.14      251.90     28.28 o 
   1   7   2    10894.55    11176.99    189.00 o 
   2   7   2     2705.52     2795.48     81.19 o 
   3   7   2      919.46      843.28     46.02 o 
   4   7   2      976.49      921.05     51.45 o 
   5   7   2     2089.38     2180.30     81.91 o 
   6   7   2       32.49      -17.18     39.50 o 
   7   7   2      576.83      570.23     96.18 o 
   8   7   2     1398.95     1437.59    142.56 o 
 -11   8   2      508.96      525.57    132.25 o 
 -10   8   2     1280.65     1020.23    144.27 o 
  -9   8   2      708.13      650.95    120.23 o 
  -8   8   2      222.64      152.86     73.85 o 
  -7   8   2        9.54       37.79     58.40 o 
  -6   8   2      195.77      111.64     61.83 o 
  -5   8   2     2221.01     1925.38    133.97 o 
  -4   8   2     4524.97     4527.47    192.37 o 
  -3   8   2       68.96      132.25     48.09 o 
  -2   8   2      974.30     1061.45     89.31 o 
  -1   8   2      186.83      260.84     29.86 o 
   0   8   2      411.82      400.19     34.59 o 
   1   8   2      526.93      606.26     40.99 o 
   2   8   2       98.75       86.47     21.29 o 
   3   8   2      170.45      220.65     49.81 o 
   4   8   2     1365.17     1336.26    111.64 o 
   5   8   2     3915.64     4012.20    202.67 o 
   6   8   2     1083.60     1023.66    116.79 o 
   7   8   2     1060.51     1137.02    130.53 o 
   8   8   2      431.79      499.81    103.05 o 
 -11   9   2       85.79       30.92     91.03 o 
 -10   9   2       81.27      -25.76     73.85 o 
  -9   9   2      340.38      388.17    106.49 o 
  -8   9   2     2549.99     2519.65    183.78 o 
  -7   9   2     1574.79     1664.31    149.43 o 
  -6   9   2     1830.97     1820.61    139.12 o 
  -5   9   2       27.53      -41.22     46.37 o 
  -4   9   2      892.37      851.91     92.75 o 
  -3   9   2      135.10      202.67     58.40 o 
  -2   9   2      290.51      305.26     32.24 o 
  -1   9   2      378.52      425.25     37.16 o 
   0   9   2     5833.10     6035.33    173.47 o 
   1   9   2      107.44      106.49     41.22 o 
   2   9   2      953.38      831.30     89.31 o 
   3   9   2     4583.47     4620.21    209.54 o 
   4   9   2      286.71      228.43     66.98 o 
   5   9   2       66.12       84.16     54.96 o 
   6   9   2      799.65      685.30    104.77 o 
   7   9   2       54.26       30.92     56.68 o 
 -10  10   2      486.04      479.20    123.66 o 
  -9  10   2        2.03      -56.68     56.68 o 
  -8  10   2      246.11      207.82     84.16 o 
  -7  10   2     2415.29     2037.02    158.01 o 
  -6  10   2       83.39       87.60     61.83 o 
  -5  10   2      879.13      741.98     97.90 o 
  -4  10   2     6718.22     6557.61    250.76 o 
  -3  10   2      820.97      766.03     91.03 o 
  -2  10   2        2.65      -11.01     18.98 o 
  -1  10   2     4516.40     4211.44    190.65 o 
   0  10   2     2642.69     2797.89    154.58 o 
   1  10   2      862.17      843.32     92.75 o 
   2  10   2     1174.73     1109.54    106.49 o 
   3  10   2       87.41      187.21     63.55 o 
   4  10   2     4034.69     4415.83    225.00 o 
   5  10   2        4.00       17.18     49.81 o 
   6  10   2      106.94       68.70     65.27 o 
   7  10   2      242.74      140.84     75.57 o 
 -10  11   2     2211.36     2128.05    204.39 o 
  -9  11   2       14.23      -60.11     60.11 o 
  -8  11   2      613.60      637.21    115.08 o 
  -7  11   2       14.25      -44.66     44.66 o 
  -6  11   2      167.19      139.12     66.98 o 
  -5  11   2     8105.04     8252.84    304.01 o 
  -4  11   2      231.75      261.07     72.14 o 
  -3  11   2     2381.44     2291.21    147.71 o 
  -2  11   2      424.07      441.41     77.29 o 
  -1  11   2      232.56      194.08     60.11 o 
   0  11   2      343.60      346.95     70.42 o 
   1  11   2     3525.45     3289.11    180.34 o 
   2  11   2      192.35      111.64     53.24 o 
   3  11   2        0.03       24.05     44.66 o 
   4  11   2      342.45      376.14     87.60 o 
   5  11   2       20.34       22.33     49.81 o 
   6  11   2      272.29      259.35     89.31 o 
 -10  12   2      284.37       99.62    104.77 o 
  -9  12   2      629.41      439.69    118.51 o 
  -8  12   2      338.62      297.14     97.90 o 
  -7  12   2       76.36       49.81     66.98 o 
  -6  12   2       43.72      -17.18     53.24 o 
  -5  12   2       75.98      104.77     58.40 o 
  -4  12   2     1928.06     1899.61    145.99 o 
  -3  12   2       36.45       37.79     48.09 o 
  -2  12   2      278.81      338.36     77.29 o 
  -1  12   2       15.31       46.37     46.37 o 
   0  12   2      272.15      219.85     63.55 o 
   1  12   2     1867.80     1710.68    137.40 o 
   2  12   2     1440.36     1150.76    123.66 o 
   3  12   2     1114.22     1274.42    133.97 o 
   4  12   2       54.33       72.14     60.11 o 
   5  12   2     2367.56     2504.19    192.37 o 
  -9  13   2      410.70      357.25    111.64 o 
  -8  13   2     1106.71     1207.44    151.14 o 
  -7  13   2      197.00      252.48     87.60 o 
  -6  13   2      443.68      336.64     89.31 o 
  -5  13   2       15.17       46.37     60.11 o 
  -4  13   2      640.36      623.47    101.34 o 
  -3  13   2        6.45       -1.72     41.22 o 
  -2  13   2      161.80      202.67     66.98 o 
  -1  13   2     1718.95     1583.58    139.12 o 
   0  13   2     2188.13     2450.95    168.32 o 
   1  13   2      563.91      544.46     97.90 o 
   2  13   2      482.60      408.78     91.03 o 
   3  13   2        4.93      -32.63     42.94 o 
   4  13   2     4190.09     3981.29    240.46 o 
  -8  14   2     1917.38     1976.90    187.21 o 
  -7  14   2      933.92     1392.93    156.30 o 
  -6  14   2       29.89       97.90     72.14 o 
  -5  14   2     1435.50     1415.26    145.99 o 
  -4  14   2      895.01     1097.52    130.53 o 
  -3  14   2       48.19       80.72     56.68 o 
  -2  14   2      380.49      386.45     87.60 o 
  -1  14   2       88.28      176.91     63.55 o 
   0  14   2     8426.08     8903.79    341.79 o 
   1  14   2       17.10      -10.31     49.81 o 
   2  14   2      488.25      568.51    108.21 o 
   3  14   2      809.87      754.01    121.95 o 
   4  14   2       38.08      128.82     80.72 o 
  -8  15   2       80.88       85.88     82.44 o 
  -7  15   2       26.13       87.60     72.14 o 
  -6  15   2     1077.26     1011.64    139.12 o 
  -5  15   2     2760.82     3165.45    211.26 o 
  -4  15   2     3270.14     2947.32    199.24 o 
  -3  15   2     1083.31     1331.10    142.56 o 
  -2  15   2       86.33      101.34     60.11 o 
  -1  15   2       19.76      -37.79     44.66 o 
   0  15   2      233.88      171.76     75.57 o 
   1  15   2      334.53      261.07     82.44 o 
   2  15   2        4.28      -10.31     58.40 o 
  -7  16   2       45.40      182.06     89.31 o 
  -6  16   2       14.44      164.88     79.01 o 
  -5  16   2      241.36      348.66     99.62 o 
  -4  16   2      663.67      714.50    120.23 o 
  -3  16   2      490.68      532.44    108.21 o 
  -2  16   2      118.43      121.95     70.42 o 
  -1  16   2       17.97       44.66     61.83 o 
   0  16   2       93.41       70.42     70.42 o 
   1  16   2      661.46      712.78    123.66 o 
  -4  17   2      208.60      199.24     85.88 o 
  -3  17   2       67.82       65.27     60.11 o 
  -2  17   2       42.09       79.01     68.70 o 
   1 -17   3      573.98      544.46    116.79 o 
   2 -17   3       54.79      -18.89     54.96 o 
   3 -17   3      698.34      833.01    128.82 o 
   4 -17   3      495.01      554.77    113.36 o 
   5 -17   3      278.68      228.43     89.31 o 
   6 -17   3     1533.65     1351.71    163.17 o 
  -1 -16   3      756.40      827.86    128.82 o 
   0 -16   3       30.95       46.37     63.55 o 
   1 -16   3     1798.07     1822.32    166.60 o 
   2 -16   3      270.04      400.19     94.47 o 
   3 -16   3       68.93       63.55     56.68 o 
   4 -16   3      147.06      115.08     66.98 o 
   5 -16   3     1201.67     1377.48    154.58 o 
   6 -16   3       36.78       89.31     70.42 o 
   7 -16   3      188.84      228.43     89.31 o 
  -3 -15   3      100.53      116.79     79.01 o 
  -2 -15   3      242.24      362.40     94.47 o 
  -1 -15   3       66.11       56.68     61.83 o 
   0 -15   3       19.80       61.83     60.11 o 
   1 -15   3       69.79      149.43     68.70 o 
   2 -15   3      564.82      501.53     97.90 o 
   3 -15   3      272.94      231.87     73.85 o 
   4 -15   3      361.06      212.98     72.14 o 
   5 -15   3     1796.15     1746.75    163.17 o 
   6 -15   3        8.58       37.79     60.11 o 
   7 -15   3        7.81       29.20     61.83 o 
   8 -15   3      475.51      431.11    108.21 o 
  -4 -14   3      180.71      168.32     84.16 o 
  -3 -14   3      333.39      455.15    103.05 o 
  -2 -14   3     1683.20     1901.33    170.04 o 
  -1 -14   3      190.31      286.83     75.57 o 
   0 -14   3      134.55      178.63     72.14 o 
   1 -14   3     2102.33     2311.82    164.88 o 
   2 -14   3      536.99      609.73     96.18 o 
   3 -14   3       76.19       87.60     53.24 o 
   4 -14   3       17.67      -34.35     44.66 o 
   5 -14   3     3574.42     3625.75    212.98 o 
   6 -14   3     1202.85     1219.46    137.40 o 
   7 -14   3      586.57      649.23    115.08 o 
   8 -14   3      212.22      190.65     89.31 o 
   9 -14   3     1292.91     1176.52    151.14 o 
  -5 -13   3     1474.14     1169.65    147.71 o 
  -4 -13   3        9.44      -20.61     46.37 o 
  -3 -13   3      212.80      223.28     79.01 o 
  -2 -13   3      566.76      458.59     94.47 o 
  -1 -13   3       12.41        6.87     39.50 o 
   0 -13   3     3175.84     2940.45    178.63 o 
   1 -13   3       82.43       79.01     49.81 o 
   2 -13   3     5003.23     4664.87    221.56 o 
   3 -13   3     2868.16     2772.13    175.19 o 
   4 -13   3     1273.37     1143.89    120.23 o 
   5 -13   3       33.28       60.11     54.96 o 
   6 -13   3     3820.95     3629.19    211.26 o 
   7 -13   3     1561.62     1489.12    147.71 o 
   8 -13   3     1418.62     1368.89    145.99 o 
   9 -13   3      847.91      879.39    137.40 o 
  -5 -12   3       17.66      -25.76     53.24 o 
  -4 -12   3      857.75      850.19    118.51 o 
  -3 -12   3     2191.54     2395.98    171.76 o 
  -2 -12   3       29.80        1.72     39.50 o 
  -1 -12   3     1118.02     1243.51    121.95 o 
   0 -12   3     1040.00     1066.60    111.64 o 
   1 -12   3     8420.64     8263.14    295.42 o 
   2 -12   3      319.23      242.17     61.83 o 
   3 -12   3      237.30      364.12     75.57 o 
   4 -12   3      139.41       89.31     56.68 o 
   5 -12   3      655.08      759.16    101.34 o 
   6 -12   3       22.22       29.20     56.68 o 
   7 -12   3      148.56      140.84     75.57 o 
   8 -12   3      148.83       75.57     73.85 o 
   9 -12   3      164.13      101.34     82.44 o 
  10 -12   3      308.49      250.76    109.92 o 
  -6 -11   3      117.63      276.53     85.88 o 
  -5 -11   3       31.17       44.66     56.68 o 
  -4 -11   3      593.81      635.49    103.05 o 
  -3 -11   3     2929.07     2973.08    182.06 o 
  -2 -11   3       21.11      -27.48     32.63 o 
  -1 -11   3      355.98      343.51     70.42 o 
   0 -11   3      215.23      182.06     56.68 o 
   1 -11   3     1989.92     2002.67    132.25 o 
   2 -11   3      238.92      224.70     32.48 o 
   3 -11   3      127.82      140.84     53.24 o 
   4 -11   3      168.81      104.77     53.24 o 
   5 -11   3      251.02      214.69     68.70 o 
   6 -11   3      772.66      771.18    101.34 o 
   7 -11   3       11.08      -10.31     51.53 o 
   8 -11   3      464.57      511.83    103.05 o 
   9 -11   3      191.10      235.30     96.18 o 
  10 -11   3       57.76      111.64     89.31 o 
  -7 -10   3      238.30      209.54     82.44 o 
  -6 -10   3      660.04      649.23    109.92 o 
  -5 -10   3        4.64      -41.22     42.94 o 
  -4 -10   3      870.51      915.46    109.92 o 
  -3 -10   3     2029.34     2255.15    151.14 o 
  -2 -10   3     3515.40     3424.80    180.34 o 
  -1 -10   3        4.09       -1.37     17.15 o 
   0 -10   3      920.96      854.75    166.60 o 
   1 -10   3      332.32      393.07     36.86 o 
   2 -10   3     1802.00     1843.82     68.30 o 
   3 -10   3      843.15      762.14     54.10 o 
   4 -10   3     1253.19     1115.80     56.70 o 
   5 -10   3     7205.20     7246.35    264.50 o 
   6 -10   3     1396.53     1566.41    128.82 o 
   7 -10   3      756.28      759.16    106.49 o 
   8 -10   3       35.33       17.18     60.11 o 
   9 -10   3      855.53      759.16    116.79 o 
  10 -10   3       39.90       10.31     79.01 o 
  -7  -9   3      235.41      207.82     80.72 o 
  -6  -9   3      701.58      850.19    115.08 o 
  -5  -9   3      177.51      324.62     79.01 o 
  -4  -9   3      428.08      259.35     68.70 o 
  -3  -9   3       19.57       41.22     37.79 o 
  -2  -9   3      195.51      213.19     27.32 o 
  -1  -9   3     4043.64     3984.60     98.46 o 
   0  -9   3     1267.25     1291.06     63.55 o 
   1  -9   3     4654.87     4667.91    108.21 o 
   2  -9   3     2988.08     2976.09     84.19 o 
   3  -9   3      221.00      154.66     26.27 o 
   4  -9   3     3979.65     3971.89    101.99 o 
   5  -9   3       57.61       49.69     21.65 o 
   6  -9   3      440.33      480.91     80.72 o 
   7  -9   3     6677.65     6930.32    271.37 o 
   8  -9   3        7.24      -20.61     61.83 o 
   9  -9   3     1639.90     1858.39    164.88 o 
  10  -9   3     2261.63     2073.09    185.50 o 
  -8  -8   3      721.56      824.42    125.38 o 
  -7  -8   3      619.72      568.51    101.34 o 
  -6  -8   3      188.04      214.69     73.85 o 
  -5  -8   3      626.81      583.97     87.60 o 
  -4  -8   3     1870.84     1906.48    132.25 o 
  -3  -8   3      702.71      699.60    103.05 o 
  -2  -8   3     1168.25     1219.84     60.11 o 
  -1  -8   3      527.92      464.79     46.37 o 
   0  -8   3     3484.93     3389.82     85.79 o 
   1  -8   3     5404.18     5294.43    194.08 o 
   2  -8   3      741.57      589.01     36.86 o 
   3  -8   3      715.72      733.93     41.30 o 
   4  -8   3     1044.82     1019.47     50.45 o 
   5  -8   3      663.35      777.34     45.96 o 
   6  -8   3      888.74      863.30     91.03 o 
   7  -8   3     1012.73      944.65    108.21 o 
   8  -8   3       43.92       72.14     61.83 o 
   9  -8   3       17.66       12.02     60.11 o 
  10  -8   3      502.55      683.59    118.51 o 
  -8  -7   3      743.41      733.39    116.79 o 
  -7  -7   3     1827.82     1617.93    142.56 o 
  -6  -7   3     2230.16     2188.16    152.86 o 
  -5  -7   3      383.52      362.40     70.42 o 
  -4  -7   3        0.15      -10.31     29.20 o 
  -3  -7   3       93.69      103.05     19.81 o 
  -2  -7   3     3783.79     3679.00    101.34 o 
  -1  -7   3     1626.82     1589.93     54.01 o 
   0  -7   3     2510.35     2546.32     69.27 o 
   1  -7   3     9668.54     9834.76    206.11 o 
   2  -7   3       11.31        0.55     18.89 o 
   3  -7   3       55.84       82.16     11.99 o 
   4  -7   3       84.36      103.75     15.14 o 
   5  -7   3     5014.84     5138.92     99.18 o 
   6  -7   3        3.25        8.03     16.87 o 
   7  -7   3     2906.40     3062.11    127.10 o 
   8  -7   3      453.56      519.50     56.68 o 
   9  -7   3      492.84      415.65     92.75 o 
  10  -7   3     1501.84     1456.48    154.58 o 
  -9  -6   3      224.29      163.17     73.85 o 
  -8  -6   3      728.44      863.93    116.79 o 
  -7  -6   3      184.38      187.21     60.11 o 
  -6  -6   3     1926.05     2042.17    140.84 o 
  -5  -6   3      760.18      721.37     85.88 o 
  -4  -6   3      103.76      142.56     44.66 o 
  -3  -6   3    10318.41    10277.93    165.54 o 
  -2  -6   3      825.12      766.51     36.41 o 
  -1  -6   3      260.84      258.07     30.06 o 
   0  -6   3      280.07      295.32     24.14 o 
   1  -6   3    13098.10    12747.03    189.39 o 
   2  -6   3    15587.20    15549.39    171.76 o 
   3  -6   3      117.91      139.20     14.55 o 
   4  -6   3    10288.25    10256.10    132.03 o 
   5  -6   3    10094.04     9875.74    167.56 o 
   6  -6   3       78.83       92.66     16.48 o 
   7  -6   3      246.19      203.85     33.11 o 
   8  -6   3       13.36       29.23     30.92 o 
   9  -6   3       62.03       51.41     28.19 o 
  10  -6   3        0.80      -51.53     65.27 o 
  -9  -5   3      765.52      759.16    111.64 o 
  -8  -5   3     1690.28     1772.51    145.99 o 
  -7  -5   3        6.88       13.74     36.07 o 
  -6  -5   3       54.31       58.40     41.22 o 
  -5  -5   3      220.93      230.15     53.24 o 
  -4  -5   3      391.68      269.66     51.53 o 
  -3  -5   3     2689.60     2800.61    161.45 o 
  -2  -5   3    12549.03    12318.85    273.95 o 
  -1  -5   3    16017.85    15520.71    239.60 o 
   0  -5   3      427.78      392.09     24.73 o 
   1  -5   3     8865.09     9009.98    104.73 o 
   2  -5   3     1008.29      985.04     26.72 o 
   3  -5   3      126.47      138.22     19.62 o 
   4  -5   3     3305.44     3345.24     78.41 o 
   5  -5   3      188.68      204.80     18.57 o 
   6  -5   3     1526.88     1460.06     51.45 o 
   7  -5   3     4921.34     4865.03    159.73 o 
   8  -5   3       59.72       91.72     31.44 o 
   9  -5   3       95.19       91.71     68.70 o 
  10  -5   3     1548.06     1597.23     87.98 o 
  -9  -4   3     1316.99     1157.63    130.53 o 
  -8  -4   3       94.89      180.34     65.27 o 
  -7  -4   3      684.38      570.23     84.16 o 
  -6  -4   3        2.84       37.79     36.07 o 
  -5  -4   3     3611.74     3802.66    170.04 o 
  -4  -4   3     7248.89     7289.80    120.13 o 
  -3  -4   3      150.14      199.89     19.44 o 
  -2  -4   3      248.73      247.12     20.29 o 
  -1  -4   3     1886.10     1885.86     50.67 o 
   0  -4   3    15440.55    15537.58    163.75 o 
   1  -4   3      255.93      252.71     27.58 o 
   2  -4   3     2566.77     2874.35     60.93 o 
   3  -4   3     4466.10     4988.52     73.02 o 
   4  -4   3      140.23      155.86     17.71 o 
   5  -4   3     5803.21     5840.29     88.78 o 
   6  -4   3     1706.83     1664.17     67.57 o 
   7  -4   3      165.85      128.39     29.38 o 
   8  -4   3       41.37       44.55     25.60 o 
   9  -4   3      149.72      105.39     32.91 o 
  10  -4   3     3451.79     3314.69    142.56 o 
  11  -4   3       18.88        1.72     39.50 o 
 -10  -3   3     1319.29     1387.78    142.56 o 
  -9  -3   3        4.73       61.83     54.96 o 
  -8  -3   3     3432.20     3443.69    190.65 o 
  -7  -3   3      151.00      137.40     51.53 o 
  -6  -3   3     2963.85     2799.61    147.71 o 
  -5  -3   3     4337.50     3886.82    163.17 o 
  -4  -3   3       41.60       24.05     10.75 o 
  -3  -3   3     8921.15     8994.98    135.67 o 
  -2  -3   3      170.89      176.82     16.12 o 
  -1  -3   3     1158.36     1153.44     34.59 o 
   0  -3   3      238.44      276.54     13.89 o 
   1  -3   3     2909.10     2870.72     50.85 o 
   2  -3   3        0.18       -5.59      8.80 o 
   3  -3   3       71.58       74.91     14.73 o 
   4  -3   3     3647.62     3891.16     98.99 o 
   5  -3   3    11059.64    11408.72    200.56 o 
   6  -3   3    13122.25    13219.92    227.85 o 
   7  -3   3     6581.75     6185.15    210.40 o 
   8  -3   3     1486.56     1595.08     77.07 o 
   9  -3   3        0.37       -3.11     23.45 o 
  10  -3   3      796.28      781.87     73.00 o 
  -9  -2   3      521.55      413.93     84.16 o 
  -8  -2   3        2.14       24.05     41.22 o 
  -6  -2   3     1033.86     1106.10     91.03 o 
  -5  -2   3      166.50      104.77     36.07 o 
  -4  -2   3      615.66      634.86     26.12 o 
  -3  -2   3       99.87       95.29     13.47 o 
  -2  -2   3      916.60      972.39     30.43 o 
  -1  -2   3        8.67       15.24     15.46 o 
   0  -2   3      694.78      730.29     19.44 o 
   1  -2   3    39536.46    40788.62    418.55 o 
   2  -2   3     7372.29     7285.23     87.52 o 
   3  -2   3      612.04      615.41     21.87 o 
   4  -2   3     8228.94     9076.61    226.86 o 
   5  -2   3      774.73      842.08     28.14 o 
   6  -2   3      202.48      199.72     30.16 o 
   7  -2   3      134.06      117.17     28.87 o 
   8  -2   3     2324.21     2146.99     89.06 o 
   9  -2   3      160.46      171.15     37.97 o 
  10  -2   3      407.81      375.39     53.02 o 
 -10  -1   3       33.01       44.66     66.98 o 
  -8  -1   3      581.54      654.39     85.88 o 
  -7  -1   3      934.85      795.23     85.88 o 
  -6  -1   3      701.69      705.91     73.85 o 
  -5  -1   3      369.13      298.85     48.09 o 
  -4  -1   3      515.85      719.65     60.11 o 
  -3  -1   3     7533.11     8105.13    209.54 o 
  -2  -1   3     6674.17     6243.30    158.01 o 
  -1  -1   3      937.42     1025.38     44.66 o 
   0  -1   3      778.63      872.75     23.48 o 
   1  -1   3        0.84       -3.44     13.74 o 
   2  -1   3      718.24      643.19     27.31 o 
   3  -1   3       13.99        7.62      9.49 o 
   4  -1   3     3498.81     3802.19    225.86 o 
   5  -1   3     2842.43     2892.40     56.95 o 
   6  -1   3     8104.83     7649.98    247.33 o 
   7  -1   3      765.13      712.55     99.62 o 
   8  -1   3      671.13      679.42     55.28 o 
   9  -1   3       29.65       16.60     26.12 o 
  10  -1   3       40.81       -1.72     34.35 o 
 -10   0   3      814.17      803.81    130.53 o 
  -9   0   3     2093.10     2531.67    182.06 o 
  -7   0   3       23.41      -15.46     22.33 o 
  -6   0   3        8.71       34.35     29.20 o 
  -5   0   3     2021.48     2085.11    109.92 o 
  -4   0   3      308.81      400.19     46.37 o 
  -3   0   3     1459.73     1580.15     75.57 o 
  -2   0   3     2908.90     3012.59     94.47 o 
  -1   0   3     2190.66     2133.20     61.83 o 
   0   0   3        3.76       51.53     15.46 o 
   1   0   3     8820.00     9635.47    195.80 o 
   2   0   3     4960.48     4755.59     82.87 o 
   3   0   3     1332.59     1612.40     47.37 o 
   4   0   3     2128.77     2433.49    174.01 o 
   5   0   3     2116.70     2332.04     72.14 o 
   6   0   3        9.59       14.60     36.07 o 
   7   0   3      744.98      769.65     50.13 o 
   8   0   3      404.76      456.87     60.11 o 
   9   0   3     1339.87     1606.22    120.23 o 
  10   0   3     2238.76     2581.48    142.56 o 
 -11   1   3      205.60      133.97     92.75 o 
 -10   1   3       97.39       44.66     65.27 o 
  -9   1   3      438.24      417.37     99.62 o 
  -8   1   3     2098.05     2143.50    159.73 o 
  -7   1   3     7187.85     6914.86    267.94 o 
  -6   1   3     1939.29     1813.73    123.66 o 
  -5   1   3     4037.11     3764.87    163.17 o 
  -4   1   3     9080.46     8890.05    249.05 o 
  -3   1   3    33931.05    35658.09    678.43 o 
  -2   1   3     4224.06     4178.80    125.38 o 
  -1   1   3      268.62      250.76     27.48 o 
   0   1   3        3.34       11.07     10.73 o 
   1   1   3       21.03       38.22     12.88 o 
   2   1   3      432.81      419.66     24.20 o 
   3   1   3     1895.49     1789.73     52.82 o 
   4   1   3    20876.43    20352.12    392.46 o 
   5   1   3      229.77      213.11     29.20 o 
   6   1   3    29646.98    28781.97    409.72 o 
   7   1   3     1155.73     1039.59     57.35 o 
   8   1   3       25.60       23.39     23.47 o 
   9   1   3      850.36      656.10     73.85 o 
  10   1   3       84.77      101.34     46.37 o 
 -11   2   3     1051.39     1166.22    164.88 o 
 -10   2   3     4164.98     3675.56    235.30 o 
  -9   2   3      834.57      781.49    116.79 o 
  -8   2   3      352.05      503.24     92.75 o 
  -7   2   3     9232.13     9422.49    321.18 o 
  -6   2   3      352.18      384.73     68.70 o 
  -5   2   3       38.10      101.34     42.94 o 
  -4   2   3      466.03      463.74     56.68 o 
  -3   2   3     9591.76     9702.45    243.89 o 
  -2   2   3       89.42      113.36     29.20 o 
  -1   2   3      117.85      116.79     25.76 o 
   0   2   3    13520.49    14006.84    191.88 o 
   1   2   3    31669.58    32105.91    401.28 o 
   2   2   3       31.57       30.77     16.32 o 
   3   2   3     1704.50     1539.73     88.45 o 
   4   2   3      216.31      248.48     35.21 o 
   5   2   3     1791.23     1817.38     65.28 o 
   6   2   3        9.53        2.94     16.49 o 
   7   2   3      791.77      779.50     52.32 o 
   8   2   3      811.07      715.10     67.84 o 
   9   2   3        5.84      -16.73     25.16 o 
  10   2   3       28.56       25.76     41.22 o 
 -11   3   3       44.82       -1.72     75.57 o 
 -10   3   3       45.55      200.95     84.16 o 
  -9   3   3      254.37      152.86     79.01 o 
  -8   3   3      665.63      845.04    109.92 o 
  -7   3   3     3500.51     3409.34    183.78 o 
  -6   3   3     1001.57     1126.71    103.05 o 
  -5   3   3      436.74      383.01     60.11 o 
  -4   3   3     1560.61     1647.13     97.90 o 
  -3   3   3     2852.29     2871.75    115.08 o 
  -2   3   3     1394.44     1337.97     70.42 o 
  -1   3   3      213.88      237.02     32.63 o 
   0   3   3      168.46      151.86     20.01 o 
   1   3   3      281.08      304.01     24.29 o 
   2   3   3      848.28      863.32     40.08 o 
   3   3   3        0.20       -9.19     14.60 o 
   4   3   3       98.76      110.92     24.90 o 
   5   3   3      193.17      196.73     29.29 o 
   6   3   3     4294.69     4058.01    169.18 o 
   7   3   3     1988.32     2055.55    173.47 o 
   8   3   3     2287.13     2202.72    101.34 o 
   9   3   3        3.74      -11.46     23.64 o 
  10   3   3       65.85       27.48     42.94 o 
 -11   4   3      408.56      250.76    103.05 o 
 -10   4   3      624.71      790.07    130.53 o 
  -9   4   3      690.93      697.33    113.36 o 
  -8   4   3       29.53      -10.31     48.09 o 
  -7   4   3     1054.58     1100.95    113.36 o 
  -6   4   3        6.03      140.84     54.96 o 
  -5   4   3       65.52       58.40     41.22 o 
  -4   4   3      310.26      237.02     46.37 o 
  -3   4   3       17.63      -10.31     25.76 o 
  -2   4   3     2713.32     2569.46    104.77 o 
  -1   4   3      912.87     1014.76    102.19 o 
   0   4   3     4544.98     4755.21     95.58 o 
   1   4   3     1739.43     1768.20     57.54 o 
   2   4   3      685.87      653.31     57.54 o 
   3   4   3     1533.60     1543.43     57.22 o 
   4   4   3     5630.76     5526.26    143.42 o 
   5   4   3     2985.54     3065.00     92.67 o 
   6   4   3     3028.65     2973.79     96.05 o 
   7   4   3      970.02      968.91     78.15 o 
   8   4   3       51.88       31.14     27.23 o 
   9   4   3     2474.71     2331.63    103.99 o 
 -11   5   3       50.81       65.27     91.03 o 
 -10   5   3        1.42        6.87     65.27 o 
  -9   5   3        2.58       32.63     63.55 o 
  -8   5   3     1709.55     1942.55    152.86 o 
  -7   5   3    11776.32    11906.07    372.71 o 
  -6   5   3     2002.69     1927.09    128.82 o 
  -5   5   3      978.86      812.40     82.44 o 
  -4   5   3     4910.46     4561.82    171.76 o 
  -3   5   3     1870.42     1896.18    103.05 o 
  -2   5   3     2195.37     2110.87    101.34 o 
  -1   5   3     3198.54     3029.75     75.48 o 
   0   5   3     1337.44     1257.39     49.40 o 
   1   5   3       25.07       -2.34     15.46 o 
   2   5   3     7085.65     6849.48    134.50 o 
   3   5   3    10389.64    10113.37    179.48 o 
   4   5   3     7500.68     7373.25    150.82 o 
   5   5   3    13367.82    13181.77    233.29 o 
   6   5   3     6530.63     6581.88    156.30 o 
   7   5   3      358.93      418.06     46.18 o 
   8   5   3      707.84      688.90     60.03 o 
   9   5   3       46.20       14.22     29.21 o 
 -11   6   3     4771.90     4319.64    276.53 o 
 -10   6   3      458.68      362.40    104.77 o 
  -9   6   3      305.02      170.04     79.01 o 
  -8   6   3     1107.96     1027.10    123.66 o 
  -7   6   3      692.56      894.84    109.92 o 
  -6   6   3      692.76      620.04     85.88 o 
  -5   6   3      294.47      298.85     61.83 o 
  -4   6   3     6193.43     5880.90    206.11 o 
  -3   6   3     4016.17     3775.18    151.14 o 
  -2   6   3      308.76      353.82     53.24 o 
  -1   6   3       60.89       50.04     17.74 o 
   0   6   3    15290.06    15260.19    233.78 o 
   1   6   3     2222.26     2495.93    152.00 o 
   2   6   3        6.69      -15.14     15.14 o 
   3   6   3      679.81      682.95     43.33 o 
   4   6   3     5152.15     5383.53    168.32 o 
   5   6   3     2374.05     2380.35     86.65 o 
   6   6   3      865.95      850.22     57.33 o 
   7   6   3     1298.21     1403.45     75.52 o 
   8   6   3       82.23       94.47     56.68 o 
 -11   7   3      143.15      116.79     92.75 o 
 -10   7   3      126.01      106.49     84.16 o 
  -9   7   3       88.47       58.40     66.98 o 
  -8   7   3      711.95      633.78    104.77 o 
  -7   7   3     1105.30     1255.53    123.66 o 
  -6   7   3       10.79       29.20     49.81 o 
  -5   7   3      111.86      140.84     58.40 o 
  -4   7   3      233.29      176.91     53.24 o 
  -3   7   3       48.84      106.49     46.37 o 
  -2   7   3        9.10       25.76     32.63 o 
  -1   7   3        7.51      -15.24     15.24 o 
   0   7   3     2648.96     2669.08     78.81 o 
   1   7   3     9934.75    10143.51    181.81 o 
   2   7   3     6226.80     6034.29    132.88 o 
   3   7   3      465.29      417.93     41.22 o 
   4   7   3      247.33      230.42     32.08 o 
   5   7   3      251.94      239.20     35.58 o 
   6   7   3     1295.39     1356.87    123.66 o 
   7   7   3     1093.51     1013.36    118.51 o 
   8   7   3      262.57      182.06     70.42 o 
 -11   8   3        2.01       24.05     92.75 o 
 -10   8   3       92.31       25.76     79.01 o 
  -9   8   3        9.04      -53.24     65.27 o 
  -8   8   3        3.52      -10.31     61.83 o 
  -7   8   3      195.03      226.72     77.29 o 
  -6   8   3      310.64      362.40     82.44 o 
  -5   8   3     3527.87     3340.64    171.76 o 
  -4   8   3     1969.94     2093.70    132.25 o 
  -3   8   3     1044.22     1044.27     92.75 o 
  -2   8   3    11737.58    11479.70    300.57 o 
  -1   8   3     1184.51     1290.48     57.78 o 
   0   8   3     1445.63     1474.54     61.90 o 
   1   8   3      185.20      185.79     30.10 o 
   2   8   3     1798.74     1784.16     71.28 o 
   3   8   3      129.53      144.47     28.28 o 
   4   8   3     3114.51     3069.27    170.04 o 
   5   8   3     1318.26     1123.28    113.36 o 
   6   8   3     1560.67     1504.58    135.69 o 
   7   8   3      143.31      127.10     68.70 o 
   8   8   3       19.58      111.64     68.70 o 
 -10   9   3      171.59      139.12     87.60 o 
  -9   9   3      632.78      462.02    108.21 o 
  -8   9   3    11087.22    10569.81    383.01 o 
  -7   9   3     3982.70     3867.93    216.41 o 
  -6   9   3     3529.03     3390.45    187.21 o 
  -5   9   3      108.16      118.51     60.11 o 
  -4   9   3     2017.51     1710.68    123.66 o 
  -3   9   3      421.69      367.56     70.42 o 
  -2   9   3     1190.49     1185.15     57.50 o 
  -1   9   3     3938.95     3765.59    109.06 o 
   0   9   3      347.72      391.50     39.20 o 
   1   9   3     1086.11     1040.05     95.32 o 
   2   9   3     2847.66     3007.43    159.73 o 
   3   9   3     1428.32     1623.09    125.38 o 
   4   9   3      272.28      355.53     75.57 o 
   5   9   3     7306.07     7722.11    298.85 o 
   6   9   3       99.87       18.89     53.24 o 
   7   9   3      418.34      395.04     94.47 o 
 -10  10   3       67.69      -27.48     80.72 o 
  -9  10   3      815.56      717.94    133.97 o 
  -8  10   3      100.08       72.14     72.14 o 
  -7  10   3      826.00      700.76    111.64 o 
  -6  10   3        4.94      -48.09     48.09 o 
  -5  10   3     2094.81     1997.51    149.43 o 
  -4  10   3     2635.36     2627.85    156.30 o 
  -3  10   3        8.62        6.87     42.94 o 
  -2  10   3      224.43      226.25     33.55 o 
  -1  10   3       25.80       84.16     44.66 o 
   0  10   3      810.80      781.49     87.60 o 
   1  10   3      345.73      288.55     61.83 o 
   2  10   3     1290.08     1099.23    106.49 o 
   3  10   3      977.71      870.80    103.05 o 
   4  10   3     2433.53     2473.27    164.88 o 
   5  10   3      645.81      692.17    106.49 o 
   6  10   3      217.10      185.50     79.01 o 
 -10  11   3      658.60      741.98    149.43 o 
  -9  11   3      293.80      374.43    115.08 o 
  -8  11   3      716.89      795.23    128.82 o 
  -7  11   3      103.89      111.64     77.29 o 
  -6  11   3        1.77       70.42     65.27 o 
  -5  11   3      202.53      283.40     77.29 o 
  -4  11   3      278.53      286.83     73.85 o 
  -3  11   3     1073.06      772.90     94.47 o 
  -2  11   3       17.94      -12.02     37.79 o 
  -1  11   3      241.23      348.66     70.42 o 
   0  11   3      886.07      721.37     91.03 o 
   1  11   3     4609.31     4393.50    209.54 o 
   2  11   3     2309.25     2258.58    154.58 o 
   3  11   3        0.18       25.76     49.81 o 
   4  11   3     3691.44     4079.19    225.00 o 
   5  11   3      457.84      419.08     94.47 o 
   6  11   3      743.75      846.75    125.38 o 
  -9  12   3      628.29      724.81    139.12 o 
  -8  12   3       34.84       79.01     79.01 o 
  -7  12   3      406.10      333.21     92.75 o 
  -6  12   3     1104.67     1070.03    125.38 o 
  -5  12   3      383.29      432.82     89.31 o 
  -4  12   3      260.65      364.12     82.44 o 
  -3  12   3     1663.49     1748.47    140.84 o 
  -2  12   3     3801.91     3983.00    202.67 o 
  -1  12   3        0.33      -12.02     37.79 o 
   0  12   3       24.13       -5.15     37.79 o 
   1  12   3     1488.11     1288.16    123.66 o 
   2  12   3     6414.29     6828.99    283.40 o 
   3  12   3      358.87      453.43     94.47 o 
   4  12   3     1422.98     1284.73    139.12 o 
   5  12   3      987.64      932.63    132.25 o 
  -9  13   3     1338.39     1583.58    182.06 o 
  -8  13   3     3234.85     3546.74    240.46 o 
  -7  13   3      292.41      214.69     85.88 o 
  -6  13   3      479.37      460.30    101.34 o 
  -5  13   3      172.33      218.13     75.57 o 
  -4  13   3      256.13      259.35     75.57 o 
  -3  13   3      291.20      314.31     79.01 o 
  -2  13   3     8076.67     7620.78    302.29 o 
  -1  13   3     2355.64     2784.15    178.63 o 
   0  13   3       34.23       25.76     46.37 o 
   1  13   3     1023.16     1133.58    123.66 o 
   2  13   3       10.35      -36.07     42.94 o 
   3  13   3       44.74       70.42     65.27 o 
   4  13   3     1842.15     1970.03    178.63 o 
  -8  14   3      194.24      281.68    104.77 o 
  -7  14   3     1379.59     1341.41    152.86 o 
  -6  14   3      188.37      304.01     89.31 o 
  -5  14   3      815.36      745.42    115.08 o 
  -4  14   3      192.46      185.50     72.14 o 
  -3  14   3        2.28      147.71     65.27 o 
  -2  14   3     1477.24     1636.83    145.99 o 
  -1  14   3       65.58        5.15     48.09 o 
   0  14   3     1533.15     1568.12    145.99 o 
   1  14   3       18.15      -10.31     42.94 o 
   2  14   3     1611.83     1628.24    154.58 o 
   3  14   3      179.30      211.26     82.44 o 
  -7  15   3      253.00      312.59    104.77 o 
  -6  15   3      348.64      434.54    104.77 o 
  -5  15   3       15.43       41.22     58.40 o 
  -4  15   3     1489.69     1401.52    147.71 o 
  -3  15   3     3432.33     2959.34    200.95 o 
  -2  15   3      104.76      104.77     61.83 o 
  -1  15   3      457.64      417.37     96.18 o 
   0  15   3      148.19      104.77     65.27 o 
   1  15   3     1327.39     1217.74    140.84 o 
   2  15   3      151.87      106.49     75.57 o 
  -6  16   3     1439.00     1537.21    170.04 o 
  -5  16   3       12.72       56.68     58.40 o 
  -4  16   3       52.58       61.83     66.98 o 
  -3  16   3      855.08      877.67    128.82 o 
  -2  16   3      117.30       24.05     61.83 o 
  -1  16   3      130.29       77.29     61.83 o 
   0  16   3        3.82      -18.89     53.24 o 
   1  16   3     1749.40     1698.66    170.04 o 
  -3  17   3      388.75      269.66     96.18 o 
   0 -17   4      591.05      654.39    121.95 o 
   1 -17   4        0.47       22.33     65.27 o 
   2 -17   4      599.33      559.92    111.64 o 
   3 -17   4      288.33      228.43     87.60 o 
   4 -17   4        1.89       39.50     60.11 o 
   5 -17   4      326.78      455.15    108.21 o 
   6 -17   4       11.68      -46.37     61.83 o 
  -1 -16   4      501.92      419.08    101.34 o 
   0 -16   4     2207.88     2100.57    175.19 o 
   1 -16   4       51.84      -18.89     48.09 o 
   2 -16   4       10.57        3.44     51.53 o 
   3 -16   4      792.19      790.07    118.51 o 
   4 -16   4      485.69      546.18    106.49 o 
   5 -16   4     1644.45     1621.37    163.17 o 
   6 -16   4      225.92      127.10     79.01 o 
   7 -16   4       14.29       63.55     68.70 o 
  -3 -15   4     1676.61     2016.41    188.93 o 
  -2 -15   4      123.23      147.71     77.29 o 
  -1 -15   4      376.17      410.49     97.90 o 
   0 -15   4       19.96       36.07     58.40 o 
   1 -15   4      284.98      183.78     72.14 o 
   2 -15   4      225.33      255.92     77.29 o 
   3 -15   4        2.04      -10.31     49.81 o 
   4 -15   4      750.62      790.07    113.36 o 
   5 -15   4     1938.96     2000.95    168.32 o 
   6 -15   4       71.84       60.11     65.27 o 
   7 -15   4      453.00      511.83    109.92 o 
   8 -15   4      383.10      472.33    111.64 o 
  -4 -14   4        8.61        5.15     60.11 o 
  -3 -14   4       58.82      103.05     70.42 o 
  -2 -14   4      315.68      345.23     87.60 o 
  -1 -14   4      927.61     1009.92    123.66 o 
   0 -14   4      286.58      317.75     80.72 o 
   1 -14   4     2631.87     2454.38    168.32 o 
   2 -14   4       20.28       48.09     48.09 o 
   3 -14   4      549.61      580.53     94.47 o 
   4 -14   4     1273.19     1291.60    133.97 o 
   5 -14   4      360.72      549.62    101.34 o 
   6 -14   4     3539.62     3991.59    228.43 o 
   7 -14   4      674.33      711.07    118.51 o 
   8 -14   4      442.35      644.08    118.51 o 
   9 -14   4      894.37     1099.23    142.56 o 
  -4 -13   4        7.49        0.00     58.40 o 
  -3 -13   4      518.76      638.93    109.92 o 
  -2 -13   4     1996.40     2341.02    171.76 o 
  -1 -13   4      488.91      544.46     94.47 o 
   0 -13   4      234.96      218.13     72.14 o 
   1 -13   4     1291.94     1456.48    128.82 o 
   2 -13   4     4434.14     4690.63    225.00 o 
   3 -13   4      918.58     1023.66    113.36 o 
   4 -13   4      241.64      326.33     77.29 o 
   5 -13   4      253.43      175.19     68.70 o 
   6 -13   4      143.61       44.66     63.55 o 
   7 -13   4     1027.30      958.39    125.38 o 
   8 -13   4      218.00      329.77     97.90 o 
   9 -13   4       31.72       70.42     80.72 o 
  -5 -12   4       13.04       49.81     63.55 o 
  -4 -12   4       50.07       72.14     63.55 o 
  -3 -12   4       30.33       36.07     49.81 o 
  -2 -12   4        3.41       39.50     49.81 o 
  -1 -12   4     8305.12     7603.60    291.98 o 
   0 -12   4     5321.49     5381.95    134.40 o 
   1 -12   4       63.31       87.69     43.80 o 
   2 -12   4      653.89      618.86     47.59 o 
   3 -12   4     1516.24     1653.46     72.43 o 
   4 -12   4        2.33        4.94     23.15 o 
   5 -12   4      594.42      547.90     89.31 o 
   6 -12   4      539.30      726.52    103.05 o 
   7 -12   4      196.98      187.21     72.14 o 
   8 -12   4       99.56      133.97     75.57 o 
   9 -12   4       19.75      -22.33     68.70 o 
  -6 -11   4     2831.04     2916.40    211.26 o 
  -5 -11   4      497.50      544.46    106.49 o 
  -4 -11   4     6280.86     6313.72    279.96 o 
  -3 -11   4     2461.68     2155.53    156.30 o 
  -2 -11   4      591.94      731.68     97.90 o 
  -1 -11   4       97.44       89.43     26.35 o 
   0 -11   4     1364.75     1300.84     61.30 o 
   1 -11   4     1464.21     1392.61     72.14 o 
   2 -11   4      397.91      394.60     39.07 o 
   3 -11   4      239.43      255.77     34.85 o 
   4 -11   4      836.50      911.85     55.14 o 
   5 -11   4      788.25      789.94    109.92 o 
   6 -11   4      358.09      329.77     75.57 o 
   7 -11   4       19.29      -12.02     53.24 o 
   8 -11   4      260.56      273.09     85.88 o 
   9 -11   4     4018.06     3739.11    230.15 o 
  -7 -10   4     1914.71     2262.02    187.21 o 
  -6 -10   4       66.60       24.05     54.96 o 
  -5 -10   4       13.08       27.48     46.37 o 
  -4 -10   4      745.75      664.69     99.62 o 
  -3 -10   4     1437.58     1641.98    130.53 o 
  -2 -10   4     2575.58     2979.14     90.50 o 
  -1 -10   4      738.60      789.75     48.88 o 
   0 -10   4      758.16      748.87     46.56 o 
   1 -10   4       61.29       33.24     25.76 o 
   2 -10   4       37.97       31.38     19.79 o 
   3 -10   4      549.30      488.46     73.00 o 
   4 -10   4     3957.70     4338.93    112.73 o 
   5 -10   4     6458.63     6232.46    140.34 o 
   6 -10   4      406.87      467.32     54.10 o 
   7 -10   4     2315.58     2292.93    161.45 o 
   8 -10   4      493.07      489.50     97.90 o 
   9 -10   4      600.10      494.65    106.49 o 
  -7  -9   4      615.09      597.71    111.64 o 
  -6  -9   4       13.04       10.31     48.09 o 
  -5  -9   4     1691.79     1920.22    147.71 o 
  -4  -9   4      269.15      352.10     75.57 o 
  -3  -9   4     2166.06     2235.42    127.96 o 
  -2  -9   4     4760.13     4599.23    109.47 o 
  -1  -9   4     2538.35     2534.25    112.50 o 
   0  -9   4      286.99      324.28     36.93 o 
   1  -9   4     3773.98     3580.16    112.50 o 
   2  -9   4     1231.74     1258.96     55.91 o 
   3  -9   4       16.00      -17.74     17.74 o 
   4  -9   4      129.87      135.70     27.82 o 
   5  -9   4      950.56     1116.32     55.14 o 
   6  -9   4      272.04      284.10     26.52 o 
   7  -9   4      518.21      616.60     92.75 o 
   8  -9   4       64.00      108.21     68.70 o 
   9  -9   4     1389.64     1513.16    152.86 o 
  -8  -8   4      309.64      364.12     96.18 o 
  -7  -8   4      738.60      798.66    113.36 o 
  -6  -8   4     3335.91     3292.55    195.80 o 
  -5  -8   4      152.94      111.64     51.53 o 
  -4  -8   4      492.64      601.14     82.44 o 
  -3  -8   4       54.51       83.01     20.54 o 
  -2  -8   4      793.14      822.24     45.00 o 
  -1  -8   4     9511.04     9261.47    164.00 o 
   0  -8   4       40.06       55.95     18.72 o 
   1  -8   4       30.50       39.24     21.47 o 
   2  -8   4     1127.97     1077.01     54.96 o 
   3  -8   4      358.84      342.22     21.04 o 
   4  -8   4     2826.03     2726.35     79.08 o 
   5  -8   4     2447.51     2388.45     57.90 o 
   6  -8   4     6103.37     5799.86    104.37 o 
   7  -8   4      740.39      805.88     55.14 o 
   8  -8   4       51.44       36.86     27.32 o 
   9  -8   4       61.82       14.60     30.06 o 
  -8  -7   4      967.35      965.26    127.10 o 
  -7  -7   4      911.14      872.52    111.64 o 
  -6  -7   4     1294.54     1296.75    125.38 o 
  -5  -7   4     3899.87     3651.52    187.21 o 
  -4  -7   4     1360.86     1444.46    109.92 o 
  -3  -7   4      786.38      826.28     42.63 o 
  -2  -7   4     4702.04     4458.52     98.16 o 
  -1  -7   4     1699.80     1755.06     57.50 o 
   0  -7   4    10166.99    10001.48    166.30 o 
   1  -7   4     6833.12     6967.32    128.34 o 
   2  -7   4      215.44      243.35     15.93 o 
   3  -7   4      554.16      545.95     25.45 o 
   4  -7   4      424.53      489.88     25.67 o 
   5  -7   4      132.98      115.85     23.30 o 
   6  -7   4     1506.47     1530.86     48.43 o 
   7  -7   4     5999.17     5939.36    143.14 o 
   8  -7   4     3654.91     3502.31    112.92 o 
   9  -7   4     1131.63     1036.33     69.17 o 
  10  -7   4     7770.53     7856.08    252.48 o 
  -9  -6   4        0.12      -48.09     53.24 o 
  -8  -6   4      154.88      127.10     61.83 o 
  -7  -6   4      153.00      116.79     54.96 o 
  -6  -6   4     1486.80     1516.60    127.10 o 
  -5  -6   4       19.86        1.72     30.92 o 
  -4  -6   4     1997.61     2049.04    125.38 o 
  -3  -6   4     5524.69     5533.95    174.33 o 
  -2  -6   4     2694.66     2850.84     73.03 o 
  -1  -6   4      631.69      638.77     36.47 o 
   0  -6   4      509.15      499.94     30.81 o 
   1  -6   4     8227.44     7861.45    137.59 o 
   2  -6   4     2416.06     2415.98     46.12 o 
   3  -6   4      365.53      458.25     22.40 o 
   4  -6   4       22.81       56.69     13.98 o 
   5  -6   4    12208.65    12266.31    158.22 o 
   6  -6   4     3440.09     3496.71     72.07 o 
   7  -6   4     1677.35     1674.46    158.87 o 
   8  -6   4       42.05       21.87     51.53 o 
   9  -6   4       11.65      -13.26     25.96 o 
  10  -6   4      665.05      824.42     84.16 o 
  -9  -5   4     1276.12     1214.31    139.12 o 
  -8  -5   4      131.84      123.66     60.11 o 
  -7  -5   4       18.84      -30.92     30.92 o 
  -6  -5   4      608.80      626.91     82.44 o 
  -5  -5   4     1011.30      900.00     89.31 o 
  -4  -5   4      611.75      640.60     33.47 o 
  -3  -5   4    22278.25    22012.74    299.56 o 
  -2  -5   4     3154.34     3169.84     73.40 o 
  -1  -5   4      265.38      304.01     23.83 o 
   0  -5   4      102.16       97.33     10.66 o 
   1  -5   4     8167.22     8156.41    157.94 o 
   2  -5   4      671.27      593.88     24.60 o 
   3  -5   4      695.23      731.95     27.42 o 
   4  -5   4      310.85      341.82     21.83 o 
   5  -5   4     4188.69     4303.07     76.63 o 
   6  -5   4      159.48      157.10     18.90 o 
   7  -5   4       39.34       35.37     38.64 o 
   8  -5   4      553.33      646.35    117.65 o 
   9  -5   4      181.35      203.08     54.96 o 
  10  -5   4       21.28       -6.87     36.07 o 
  -9  -4   4      705.25      783.20    111.64 o 
  -8  -4   4     2574.53     2686.25    171.76 o 
  -7  -4   4     1546.08     1386.06    121.95 o 
  -6  -4   4      859.53      805.53     87.60 o 
  -5  -4   4     3930.70     4051.70    173.47 o 
  -4  -4   4     4613.32     4567.86     91.00 o 
  -3  -4   4      163.14      197.91     45.52 o 
  -2  -4   4     6225.42     5881.23    104.13 o 
  -1  -4   4     1866.25     1765.21     54.96 o 
   0  -4   4     2156.75     2226.61     41.45 o 
   1  -4   4        2.69        3.14      7.43 o 
   2  -4   4      419.50      590.89     22.09 o 
   3  -4   4    10843.57    10455.43    126.99 o 
   4  -4   4      940.92      909.98     30.96 o 
   5  -4   4     5560.37     5531.87     88.15 o 
   6  -4   4     1641.63     1459.86     63.81 o 
   7  -4   4       42.39       41.22     25.72 o 
   8  -4   4      113.92      158.09     34.35 o 
   9  -4   4       12.90       18.89     29.20 o 
  10  -4   4     3989.43     3716.78    168.32 o 
 -10  -3   4      625.72      633.78    108.21 o 
  -9  -3   4      818.15      819.27    109.92 o 
  -8  -3   4      503.95      484.35     84.16 o 
  -6  -3   4        3.86      -24.05     24.05 o 
  -5  -3   4      346.55      286.83     53.24 o 
  -4  -3   4     4746.92     4748.73     94.47 o 
  -3  -3   4     4903.16     4931.43     90.86 o 
  -2  -3   4      986.02      931.11     85.02 o 
  -1  -3   4     4145.39     3857.91     73.45 o 
   0  -3   4     3825.57     3679.33     91.82 o 
   1  -3   4      789.43      756.56     23.45 o 
   2  -3   4       10.95       29.31      9.46 o 
   3  -3   4      414.15      394.75     22.20 o 
   4  -3   4       10.73       19.85     18.85 o 
   5  -3   4       32.89       31.13     14.12 o 
   6  -3   4    16982.33    16392.07    267.01 o 
   7  -3   4     6731.90     6483.11    279.10 o 
   8  -3   4     3179.86     3078.56    107.29 o 
   9  -3   4       11.08      -27.48     27.48 o 
  10  -3   4     2423.91     2600.37    142.56 o 
  -9  -2   4      459.40      460.30     87.60 o 
  -8  -2   4      573.14      589.12     89.31 o 
  -7  -2   4     1196.42     1331.10    108.21 o 
  -6  -2   4      647.68      846.75     84.16 o 
  -5  -2   4      514.95      618.32     68.70 o 
  -4  -2   4      699.55      661.38     30.22 o 
  -3  -2   4       81.68      120.23     30.92 o 
  -2  -2   4      999.34      908.58     54.96 o 
  -1  -2   4     3000.06     3129.38     94.47 o 
   0  -2   4     3514.15     3676.10    104.77 o 
   1  -2   4     1011.68     1046.58     41.22 o 
   2  -2   4     9572.05     9568.22    111.07 o 
   3  -2   4     8028.81     8895.72    119.71 o 
   4  -2   4     1518.95     1351.54     35.81 o 
   5  -2   4      493.28      486.36     53.10 o 
   6  -2   4     1106.82     1204.85     66.13 o 
   7  -2   4      733.46      794.25     59.26 o 
   8  -2   4      426.69      512.16     51.58 o 
   9  -2   4      195.51      199.24     49.81 o 
  10  -2   4      969.34     1107.82     99.62 o 
 -10  -1   4     1314.64     1521.75    164.88 o 
  -8  -1   4       44.59       25.76     39.50 o 
  -7  -1   4      260.82      199.24     53.24 o 
  -6  -1   4      746.73      896.56     84.16 o 
  -5  -1   4      983.16      997.90     80.72 o 
  -4  -1   4     1428.41     1475.38     85.88 o 
  -3  -1   4    22783.26    23671.30    475.76 o 
  -2  -1   4     4420.32     4800.56    133.97 o 
  -1  -1   4      708.47      712.78     39.50 o 
   0  -1   4       23.63       33.55      9.05 o 
   1  -1   4        0.89       42.94     22.33 o 
   2  -1   4     1402.40     1334.61     37.96 o 
   3  -1   4     2808.80     2939.02    196.66 o 
   4  -1   4     4344.15     4305.67    131.39 o 
   5  -1   4    15603.88    15218.21    177.93 o 
   6  -1   4       79.15      109.09     26.39 o 
   7  -1   4      852.71      948.98     91.03 o 
   8  -1   4     1546.61     1714.13     82.12 o 
   9  -1   4      466.72      451.72     63.55 o 
  10  -1   4      126.71      108.21     49.81 o 
 -10   0   4     1380.96     1389.50    159.73 o 
  -9   0   4     1611.10     1250.38    142.56 o 
  -8   0   4     3285.39     3546.74    202.67 o 
  -6   0   4      141.38      152.86     42.94 o 
  -5   0   4     2648.79     3024.61    133.97 o 
  -4   0   4       21.39       25.76     22.33 o 
  -3   0   4      138.49      130.53     29.20 o 
  -2   0   4      997.98     1095.80     54.96 o 
  -1   0   4    17279.93    19277.80    362.40 o 
   0   0   4     6365.06     6776.57    104.77 o 
   1   0   4     3734.12     3979.57    111.64 o 
   2   0   4    36386.35    39390.74    482.75 o 
   3   0   4    25487.67    26584.83    347.34 o 
   4   0   4     6228.04     6580.39    123.86 o 
   5   0   4     1375.07     1411.30     55.87 o 
   6   0   4     2035.26     2118.56    103.91 o 
   7   0   4       49.85       47.23     21.86 o 
   8   0   4        2.12       19.27     32.63 o 
   9   0   4      752.64     1030.53     91.03 o 
  10   0   4     4876.37     5174.98    209.54 o 
 -10   1   4        9.81       75.57     70.42 o 
  -9   1   4      114.60       82.44     66.98 o 
  -8   1   4      146.38      144.27     65.27 o 
  -7   1   4      242.61      127.10     58.40 o 
  -6   1   4     1473.69     1535.49    115.08 o 
  -5   1   4     7585.93     7455.89    243.89 o 
  -4   1   4    17289.46    17403.95    403.62 o 
  -3   1   4     7633.61     7540.05    209.54 o 
  -2   1   4      340.96      271.37     34.35 o 
  -1   1   4    11647.42    11298.06    231.87 o 
   0   1   4      471.33      463.41     42.94 o 
   1   1   4      600.37      529.65     60.97 o 
   2   1   4     8410.07     8607.09    135.44 o 
   3   1   4     3841.80     3625.95    115.08 o 
   4   1   4      104.40       88.57     18.80 o 
   5   1   4     3383.95     3475.39     92.90 o 
   6   1   4    12743.34    12144.92    225.00 o 
   7   1   4      166.89      138.39     30.92 o 
   8   1   4      681.88      681.76     54.29 o 
   9   1   4      236.81      159.73     51.53 o 
  10   1   4       73.39       37.79     44.66 o 
 -10   2   4       82.07      123.66     82.44 o 
  -9   2   4      619.08      690.46    111.64 o 
  -8   2   4      721.22      946.37    115.08 o 
  -7   2   4     2263.54     2426.90    156.30 o 
  -6   2   4      403.52      410.49     73.85 o 
  -5   2   4        1.48      -24.05     24.05 o 
  -4   2   4      304.70      279.96     49.81 o 
  -3   2   4     1910.91     1858.39     92.75 o 
  -2   2   4     2078.94     2045.60     87.60 o 
  -1   2   4     3445.46     3122.51     97.90 o 
   0   2   4     6015.40     5996.22    103.04 o 
   1   2   4     1501.18     1540.55     46.18 o 
   2   2   4     1745.50     1848.66     53.55 o 
   3   2   4     6186.67     6456.58    122.65 o 
   4   2   4      113.21       97.05     20.65 o 
   5   2   4     1511.42     1497.45    165.74 o 
   6   2   4      899.13      877.10     53.27 o 
   7   2   4      206.74      206.95     33.75 o 
   8   2   4      701.41      785.34     63.55 o 
   9   2   4      620.62      675.00     79.01 o 
  10   2   4        5.48       22.33     39.50 o 
 -11   3   4      575.11      704.20    142.56 o 
 -10   3   4      444.59      437.98    113.36 o 
  -9   3   4        0.45       -6.87     61.83 o 
  -8   3   4        3.86      -30.92     44.66 o 
  -7   3   4      555.15      731.68     99.62 o 
  -6   3   4      665.27      872.52     96.18 o 
  -5   3   4     6002.58     6519.83    226.72 o 
  -4   3   4     9976.20     9692.15    267.94 o 
  -3   3   4     2799.74     2911.25    118.51 o 
  -2   3   4      783.78      802.10     58.40 o 
  -1   3   4     2784.10     2696.79     67.40 o 
   0   3   4       68.62       64.80     21.47 o 
   1   3   4     6602.29     6798.52    121.43 o 
   2   3   4     1397.11     1513.08     54.96 o 
   3   3   4     1292.49     1425.39     54.03 o 
   4   3   4     4411.91     4138.87    101.93 o 
   5   3   4     2910.94     2864.57     94.47 o 
   6   3   4      187.43      211.41     32.99 o 
   7   3   4      758.39      805.24     56.73 o 
   8   3   4       86.15      119.08     49.81 o 
   9   3   4      884.10      894.84     91.03 o 
 -11   4   4       22.13      -63.55     72.14 o 
 -10   4   4      858.49      872.52    135.69 o 
  -9   4   4    13160.10    12558.74    434.54 o 
  -8   4   4      949.92     1070.03    121.95 o 
  -7   4   4      287.08      238.74     72.14 o 
  -6   4   4       15.71       -3.44     39.50 o 
  -5   4   4        5.32       24.05     39.50 o 
  -4   4   4       53.96       75.57     37.79 o 
  -3   4   4      409.89      400.19     53.24 o 
  -2   4   4     1413.17     1169.65     73.85 o 
  -1   4   4     9525.12     8707.35    170.04 o 
   0   4   4       59.42      126.60     33.49 o 
   1   4   4     2732.95     2842.85     75.27 o 
   2   4   4    25522.88    25964.04    357.48 o 
   3   4   4      626.22      631.92     40.67 o 
   4   4   4     4807.73     4623.46    175.19 o 
   5   4   4     4609.88     4746.92    126.24 o 
   6   4   4     4756.09     4532.39    196.66 o 
   7   4   4       20.81       14.93     23.10 o 
   8   4   4        6.81        5.75     27.85 o 
   9   4   4     2204.39     2186.44    132.25 o 
 -11   5   4       46.63       -5.15     79.01 o 
 -10   5   4       16.01       73.85     79.01 o 
  -9   5   4     3335.11     2777.28    195.80 o 
  -8   5   4     1510.11     1655.72    147.71 o 
  -7   5   4        2.43      -15.46     46.37 o 
  -6   5   4     1201.35     1240.07    108.21 o 
  -5   5   4     8097.67     8017.53    261.07 o 
  -4   5   4       22.32       77.29     42.94 o 
  -3   5   4     1735.67     1600.76     96.18 o 
  -2   5   4      118.71      152.86     39.50 o 
  -1   5   4      246.10      244.32     26.82 o 
   0   5   4     3665.92     3654.79     89.65 o 
   1   5   4     1218.10     1280.19     53.40 o 
   2   5   4    21028.78    22167.97    321.95 o 
   3   5   4      852.80      798.25     55.82 o 
   4   5   4        7.79        7.56     18.10 o 
   5   5   4     1661.78     1551.42     69.66 o 
   6   5   4       85.43       49.81     25.59 o 
   7   5   4      408.59      464.26     49.09 o 
   8   5   4      397.79      437.98     68.70 o 
   9   5   4      165.45      101.34     48.09 o 
 -11   6   4      181.72      183.78    101.34 o 
 -10   6   4      301.87      200.95     94.47 o 
  -9   6   4     1088.84     1236.64    145.99 o 
  -8   6   4       37.49       39.50     58.40 o 
  -7   6   4       13.34       15.46     54.96 o 
  -6   6   4        7.62        6.87     48.09 o 
  -5   6   4      240.98      204.39     58.40 o 
  -4   6   4     1934.63     2057.63    123.66 o 
  -3   6   4     1870.90     1714.12    106.49 o 
  -2   6   4      778.68      666.41     65.27 o 
  -1   6   4      824.48      763.98     42.79 o 
   0   6   4     1185.58     1119.92     52.57 o 
   1   6   4     4066.68     4098.65    102.19 o 
   2   6   4     1908.35     1885.84     69.94 o 
   3   6   4     5597.65     5647.10    130.83 o 
   4   6   4     2111.97     2044.49     77.48 o 
   5   6   4      295.10      302.28     38.35 o 
   6   6   4     2845.84     3022.95    106.44 o 
   7   6   4      201.34      186.79     39.58 o 
   8   6   4     1246.41     1325.95    103.05 o 
 -10   7   4       57.81       29.20     79.01 o 
  -9   7   4     1011.62      985.87    137.40 o 
  -8   7   4        3.74      -20.61     58.40 o 
  -7   7   4      734.99      812.40    104.77 o 
  -6   7   4     3169.53     2930.14    168.32 o 
  -5   7   4     1445.67     1461.64    116.79 o 
  -4   7   4     5385.66     5307.24    202.67 o 
  -3   7   4      895.38      800.38     79.01 o 
  -2   7   4        0.77        0.10     19.70 o 
  -1   7   4        5.48        2.25     18.98 o 
   0   7   4     8546.68     8504.55    163.09 o 
   1   7   4    20219.52    20182.59    308.59 o 
   2   7   4     1380.86     1448.01    120.23 o 
   3   7   4      213.96      231.44     32.59 o 
   4   7   4     3223.66     3237.43    101.93 o 
   5   7   4        2.05      -12.26     21.76 o 
   6   7   4       95.65      100.71     32.99 o 
   7   7   4     1276.01     1228.05    125.38 o 
 -10   8   4      441.08      316.03    104.77 o 
  -9   8   4     7394.10     7071.16    322.90 o 
  -8   8   4      670.13      592.56    104.77 o 
  -7   8   4      183.33      255.92     77.29 o 
  -6   8   4      608.45      455.15     85.88 o 
  -5   8   4     2893.83     2653.62    154.58 o 
  -4   8   4        3.27       42.94     48.09 o 
  -3   8   4     4440.89     4146.17    176.91 o 
  -2   8   4    15132.43    14598.28    242.27 o 
  -1   8   4     1520.32     1512.98     64.74 o 
   0   8   4     1538.98     1653.48     67.65 o 
   1   8   4      865.26      884.40     54.45 o 
   2   8   4     3778.30     3907.87    124.52 o 
   3   8   4     3057.81     2990.31     97.78 o 
   4   8   4      366.79      396.81     42.57 o 
   5   8   4     4420.22     4493.12    214.69 o 
   6   8   4      814.16      776.33    103.05 o 
   7   8   4       11.10      -25.76     49.81 o 
 -10   9   4      217.47      345.23    109.92 o 
  -9   9   4     6466.00     6057.81    304.01 o 
  -8   9   4     1337.01     1161.07    135.69 o 
  -7   9   4       40.22      -15.46     61.83 o 
  -6   9   4     4617.92     4494.83    216.41 o 
  -5   9   4      430.32      384.73     80.72 o 
  -4   9   4      246.39      283.40     68.70 o 
  -3   9   4     2114.72     2026.71    128.82 o 
  -2   9   4      171.80      137.19     29.55 o 
  -1   9   4     1748.46     1797.76    109.92 o 
   0   9   4     1009.97      981.40     57.35 o 
   1   9   4     4732.65     4923.03    159.73 o 
   2   9   4     1860.92     1844.22     93.61 o 
   3   9   4      641.95      673.28     87.60 o 
   4   9   4      404.94      427.67     79.01 o 
   5   9   4      116.26      125.38     58.40 o 
   6   9   4     2067.44     2117.74    163.17 o 
 -10  10   4      642.26      595.99    132.25 o 
  -9  10   4        2.22      -46.37     77.29 o 
  -8  10   4     1604.14     1337.97    147.71 o 
  -7  10   4      118.46       73.85     63.55 o 
  -6  10   4      319.63      386.45     89.31 o 
  -5  10   4      426.87      420.80     85.88 o 
  -4  10   4     1883.80     1540.64    128.82 o 
  -3  10   4      406.59      379.65     40.99 o 
  -2  10   4       11.51      -21.23     21.23 o 
  -1  10   4      161.11      139.05     32.19 o 
   0  10   4      994.77     1047.71    103.05 o 
   1  10   4     1606.72     1604.19    121.95 o 
   2  10   4     4529.96     4637.39    211.26 o 
   3  10   4      972.71     1094.08    111.64 o 
   4  10   4     1081.20     1119.84    118.51 o 
   5  10   4        1.04       -3.44     46.37 o 
   6  10   4      234.63      319.46     89.31 o 
 -10  11   4     1084.84      982.44    163.17 o 
  -9  11   4      921.06     1219.46    154.58 o 
  -8  11   4      498.71      551.33    116.79 o 
  -7  11   4      771.24      900.00    128.82 o 
  -6  11   4     2693.27     2533.39    178.63 o 
  -5  11   4        8.83      -20.61     49.81 o 
  -4  11   4       69.58       66.98     53.24 o 
  -3  11   4     2060.48     2209.51     88.18 o 
  -2  11   4       16.84       15.46     42.94 o 
  -1  11   4       65.03       77.29     46.37 o 
   0  11   4     8185.98     8211.62    291.98 o 
   1  11   4     2228.81     2116.02    144.27 o 
   2  11   4      458.23      391.60     79.01 o 
   3  11   4      182.69      115.08     61.83 o 
   4  11   4       90.13       85.88     60.11 o 
   5  11   4      523.47      547.90    104.77 o 
   6  11   4       94.22       32.63     61.83 o 
  -9  12   4       56.38       13.74     82.44 o 
  -8  12   4       90.63      -30.92     70.42 o 
  -7  12   4     1763.21     1602.48    154.58 o 
  -6  12   4      565.08      656.10    106.49 o 
  -5  12   4      445.48      444.85     89.31 o 
  -4  12   4      654.07      705.91     99.62 o 
  -3  12   4     1282.01     1404.96    127.10 o 
  -2  12   4     1856.20     1897.89    140.84 o 
  -1  12   4      813.04      893.13    103.05 o 
   0  12   4      105.67       85.88     53.24 o 
   1  12   4      281.48      226.72     70.42 o 
   2  12   4      283.29      348.66     80.72 o 
   3  12   4     2154.16     2574.61    182.06 o 
   4  12   4      378.95      486.07     97.90 o 
   5  12   4     1407.47     1439.31    151.14 o 
  -9  13   4     1453.45     1231.48    168.32 o 
  -8  13   4       50.05       80.72     84.16 o 
  -7  13   4      170.47      164.88     75.57 o 
  -6  13   4      717.26      614.88    108.21 o 
  -5  13   4     2346.57     2657.05    187.21 o 
  -4  13   4       38.44       27.48     53.24 o 
  -3  13   4      971.23      891.41    113.36 o 
  -2  13   4     2075.88     1696.94    139.12 o 
  -1  13   4     2792.32     2495.60    166.60 o 
   0  13   4       20.59       22.33     48.09 o 
   1  13   4     1201.59     1137.02    127.10 o 
   2  13   4      572.18      527.29     99.62 o 
   3  13   4        2.25       60.11     61.83 o 
   4  13   4     1095.35      979.00    135.69 o 
  -8  14   4     1485.24     1587.02    173.47 o 
  -7  14   4      218.96      302.29     94.47 o 
  -6  14   4        1.64       44.66     66.98 o 
  -5  14   4      372.77      310.88     85.88 o 
  -4  14   4     1482.19     1664.31    154.58 o 
  -3  14   4       92.75       51.53     54.96 o 
  -2  14   4      945.24     1145.61    128.82 o 
  -1  14   4     1021.04     1061.45    123.66 o 
   0  14   4     2855.26     2499.04    176.91 o 
   1  14   4      102.84      109.92     66.98 o 
   2  14   4     2392.85     2049.04    168.32 o 
   3  14   4      184.89      158.01     77.29 o 
  -7  15   4      292.61      231.87     94.47 o 
  -6  15   4      776.93      867.36    133.97 o 
  -5  15   4       31.33       44.66     61.83 o 
  -4  15   4     1488.06     1389.50    147.71 o 
  -3  15   4     2928.64     2909.53    199.24 o 
  -2  15   4      251.64      255.92     80.72 o 
  -1  15   4     1258.79     1071.75    130.53 o 
   0  15   4     1582.46     1679.77    158.01 o 
   1  15   4       83.73       51.53     63.55 o 
   2  15   4       95.96       72.14     66.98 o 
  -6  16   4     1002.33      889.69    139.12 o 
  -5  16   4        0.21      -27.48     63.55 o 
  -4  16   4      112.25      166.60     80.72 o 
  -3  16   4       64.36       79.01     60.11 o 
  -2  16   4      126.09      101.34     68.70 o 
  -1  16   4      135.77      113.36     68.70 o 
   0  16   4      547.32      582.25    115.08 o 
   0 -17   5      637.23      511.83    115.08 o 
   1 -17   5        0.11        0.00     60.11 o 
   2 -17   5      106.98       85.88     70.42 o 
   3 -17   5       91.64       75.57     68.70 o 
   4 -17   5      168.10      170.04     79.01 o 
   5 -17   5       31.72       82.44     72.14 o 
   6 -17   5     1039.52     1020.23    144.27 o 
  -1 -16   5      430.47      592.56    115.08 o 
   0 -16   5      142.91      204.39     79.01 o 
   1 -16   5      355.43      305.72     91.03 o 
   2 -16   5       72.87      103.05     63.55 o 
   3 -16   5     2287.18     2308.39    178.63 o 
   4 -16   5      157.41      242.17     77.29 o 
   5 -16   5        1.48       17.18     58.40 o 
   6 -16   5       87.19      130.53     73.85 o 
   7 -16   5      514.48      494.65    115.08 o 
  -2 -15   5       73.08      125.38     75.57 o 
  -1 -15   5      899.55      977.29    127.10 o 
   0 -15   5      452.83      398.47     92.75 o 
   1 -15   5       17.95      -36.07     39.50 o 
   2 -15   5       15.14       44.66     54.96 o 
   3 -15   5      208.76      212.98     73.85 o 
   4 -15   5      350.44      362.40     85.88 o 
   5 -15   5      920.29      805.53    118.51 o 
   6 -15   5      240.08      204.39     82.44 o 
   7 -15   5      247.76      226.72     89.31 o 
  -4 -14   5      715.84      791.79    128.82 o 
  -3 -14   5      152.99      261.07     85.88 o 
  -2 -14   5     1601.24     1495.99    149.43 o 
  -1 -14   5        1.85      -17.18     46.37 o 
   0 -14   5      329.47      271.37     79.01 o 
   1 -14   5     5039.06     4627.08    231.87 o 
   2 -14   5      217.04      182.06     65.27 o 
   3 -14   5       72.31       91.03     54.96 o 
   4 -14   5     1812.95     1990.64    154.58 o 
   6 -14   5      242.44      226.72     79.01 o 
   7 -14   5     3351.06     3898.84    226.72 o 
  -4 -13   5     3242.72     3388.73    219.85 o 
  -3 -13   5      577.17      529.01    103.05 o 
  -2 -13   5     1063.27      887.97    116.79 o 
  -1 -13   5        0.51       32.63     46.37 o 
   0 -13   5      698.97      644.70     85.02 o 
   1 -13   5      273.98      291.52     39.01 o 
   2 -13   5     2200.41     2281.64     88.55 o 
   3 -13   5        7.29       29.88     25.09 o 
   4 -13   5       16.77       29.08     24.71 o 
   5 -13   5     2103.78     2179.57    158.01 o 
   6 -13   5     1771.19     2109.15    161.45 o 
   7 -13   5        0.81      130.53     66.98 o 
  -5 -12   5      117.30      125.38     68.70 o 
  -4 -12   5       81.58      121.95     65.27 o 
  -3 -12   5      247.48      300.57     79.01 o 
  -2 -12   5     1574.83     1516.04     71.77 o 
  -1 -12   5     2335.95     2333.68     86.42 o 
   0 -12   5     1808.33     1665.62    158.87 o 
   1 -12   5      185.16      188.68     33.34 o 
   2 -12   5     1678.35     1661.03     75.57 o 
   3 -12   5      497.24      457.73     52.39 o 
   4 -12   5      808.97      771.18     55.28 o 
   5 -12   5       81.77       73.99     29.13 o 
   6 -12   5     1102.22     1430.72    132.25 o 
   7 -12   5     5795.17     6049.22    267.94 o 
  -6 -11   5       79.76      133.97     73.85 o 
  -5 -11   5      663.83      568.51    106.49 o 
  -4 -11   5      336.88      326.33     80.72 o 
  -3 -11   5      908.69      985.87    116.79 o 
  -2 -11   5      616.77      656.75     47.86 o 
  -1 -11   5      460.58      413.03     40.83 o 
   0 -11   5     7139.54     6619.06    147.67 o 
   1 -11   5      104.75      101.57     27.95 o 
   2 -11   5       68.44       74.93     25.59 o 
   3 -11   5     1640.88     1659.18     90.17 o 
   4 -11   5      297.19      317.49     53.24 o 
   5 -11   5      532.22      472.19     46.05 o 
   6 -11   5      658.81      676.88     52.28 o 
   7 -11   5     3834.40     3651.52    200.95 o 
  -7 -10   5       19.57      -17.18     56.68 o 
  -6 -10   5       51.40       36.07     60.11 o 
  -5 -10   5      402.29      383.01     87.60 o 
  -4 -10   5     4157.31     4165.06    214.69 o 
  -3 -10   5     4456.85     4441.59    216.41 o 
  -2 -10   5     2090.32     2128.72     76.99 o 
  -1 -10   5        0.23       -0.47     20.61 o 
   0 -10   5      230.14      236.18     31.72 o 
   1 -10   5     5682.01     5212.36    122.04 o 
   2 -10   5     1448.13     1370.30     60.21 o 
   3 -10   5     3407.79     3427.20    121.09 o 
   4 -10   5      650.29      657.01     49.81 o 
   5 -10   5       62.45       94.40     28.87 o 
   6 -10   5      156.01      230.90     35.27 o 
   7 -10   5     8400.99     8817.04    419.08 o 
  -7  -9   5      476.68      637.21    113.36 o 
  -6  -9   5     1160.17     1191.98    135.69 o 
  -5  -9   5     4002.65     4106.67    214.69 o 
  -4  -9   5     5343.11     5164.68    231.87 o 
  -3  -9   5     4178.72     4345.89    108.98 o 
  -2  -9   5      341.95      321.45     33.29 o 
  -1  -9   5        1.67        1.78     16.84 o 
   0  -9   5      197.35      229.88     28.87 o 
   1  -9   5      451.09      493.54     37.46 o 
   2  -9   5     1762.38     1756.92     65.19 o 
   3  -9   5       14.71       26.34     20.29 o 
   4  -9   5        3.37        0.00     19.44 o 
   5  -9   5     1286.40     1307.20     66.83 o 
   6  -9   5        0.05       -3.32     13.90 o 
   7  -9   5       41.96       46.22     21.90 o 
   8  -9   5      569.33      539.31     60.11 o 
   9  -9   5     2203.77     1987.21    113.36 o 
  -8  -8   5     2882.22     3254.76    221.56 o 
  -7  -8   5      318.58      221.56     77.29 o 
  -6  -8   5      233.86      304.01     79.01 o 
  -5  -8   5      163.65      120.23     53.24 o 
  -4  -8   5     1743.06     1825.76    128.82 o 
  -3  -8   5      234.04      222.55     54.96 o 
  -2  -8   5     1637.09     1400.80     57.73 o 
  -1  -8   5       11.61       19.01     17.33 o 
   0  -8   5      132.04      107.02     32.63 o 
   1  -8   5      177.01      205.05     26.82 o 
   2  -8   5      251.37      295.43     30.10 o 
   3  -8   5     3531.30     3508.49     95.02 o 
   4  -8   5     1839.59     1872.81     84.77 o 
   5  -8   5     1391.75     1277.88     70.03 o 
   6  -8   5    15077.64    15303.55    197.99 o 
   7  -8   5     5383.85     5420.76    137.38 o 
   8  -8   5      596.88      566.79     61.83 o 
   9  -8   5        0.50       44.66     36.07 o 
  10  -8   5       20.37        6.87     34.35 o 
  -8  -7   5     2781.19     2748.08    194.08 o 
  -7  -7   5       28.48       12.02     48.09 o 
  -6  -7   5     1303.86     1183.39    121.95 o 
  -5  -7   5      244.12      276.53     65.27 o 
  -4  -7   5     1364.20     1367.17    108.21 o 
  -3  -7   5      437.48      493.77     61.83 o 
  -2  -7   5      494.83      499.70     35.58 o 
  -1  -7   5    16850.19    17274.09    389.88 o 
   0  -7   5     7860.05     8055.14    145.26 o 
   1  -7   5      100.47      111.09     13.63 o 
   2  -7   5     2148.95     2279.64     46.70 o 
   3  -7   5     2541.11     2653.46     55.52 o 
   4  -7   5       28.82       39.29     14.93 o 
   5  -7   5       13.13       15.76     13.80 o 
   6  -7   5     2927.34     2880.01     67.21 o 
   7  -7   5    16332.14    16014.47    274.95 o 
   8  -7   5     1971.69     1952.86    106.49 o 
   9  -7   5      547.03      546.18     65.27 o 
  10  -7   5     1668.24     1793.12    118.51 o 
  -8  -6   5     1809.01     1813.73    152.86 o 
  -7  -6   5      250.29      274.81     77.29 o 
  -6  -6   5     2002.13     2091.98    144.27 o 
  -5  -6   5     1609.95     1404.96    111.64 o 
  -4  -6   5     7669.26     7462.76    254.20 o 
  -3  -6   5     8346.13     8468.41    150.28 o 
  -2  -6   5      603.26      593.46     36.20 o 
  -1  -6   5     1088.12     1143.28     30.61 o 
   0  -6   5     1577.10     1610.22     34.21 o 
   1  -6   5        3.97       -5.51      9.80 o 
   2  -6   5     2466.93     2397.82     48.18 o 
   3  -6   5    25536.96    26984.35    304.41 o 
   4  -6   5      322.98      290.60     25.99 o 
   5  -6   5     2536.81     2406.35     57.54 o 
   6  -6   5     1242.30     1234.58     66.47 o 
   7  -6   5     6031.04     5969.65    252.48 o 
   8  -6   5       59.96       75.57     36.07 o 
   9  -6   5       32.74       44.66     34.35 o 
  10  -6   5      118.86      104.77     46.37 o 
  -9  -5   5      398.31      336.64     87.60 o 
  -8  -5   5      262.14      228.43     75.57 o 
  -7  -5   5     2004.21     1908.20    142.56 o 
  -6  -5   5      414.85      365.84     68.70 o 
  -5  -5   5     8415.43     8517.34    283.40 o 
  -4  -5   5        0.38       13.10     22.33 o 
  -3  -5   5     1180.54     1179.53     65.27 o 
  -2  -5   5    14653.83    14872.40    217.48 o 
  -1  -5   5      493.55      578.66     35.66 o 
   0  -5   5       82.87      116.36     13.60 o 
   1  -5   5     9336.00     9298.91    119.00 o 
   2  -5   5     2819.60     2783.90     51.87 o 
   3  -5   5      364.37      398.58     21.73 o 
   4  -5   5      527.63      592.94     28.07 o 
   5  -5   5     1092.55     1037.32     37.98 o 
   6  -5   5     1330.74     1223.93     46.72 o 
   7  -5   5      116.54       94.40     29.61 o 
   8  -5   5      495.87      479.20     60.11 o 
   9  -5   5     3466.16     3543.31    158.01 o 
  10  -5   5     2945.84     2658.77    144.27 o 
  -9  -4   5     1739.16     1561.25    149.43 o 
  -8  -4   5      118.79      115.08     58.40 o 
  -6  -4   5     1920.82     2023.28    132.25 o 
  -5  -4   5     6844.23     6595.40    233.59 o 
  -4  -4   5     5377.26     5365.23    148.57 o 
  -3  -4   5     2114.21     2116.85     59.02 o 
  -2  -4   5       20.22       16.68     12.71 o 
  -1  -4   5     1562.70     1698.11     37.95 o 
   0  -4   5       53.71       61.11     11.21 o 
   1  -4   5     5173.00     5402.46     75.56 o 
   2  -4   5    12457.60    12444.70    144.20 o 
   3  -4   5     4372.52     4412.94     79.07 o 
   4  -4   5      173.64      218.52     18.88 o 
   5  -4   5     2106.24     2179.74     52.24 o 
   6  -4   5    10699.58    10324.39    192.18 o 
   7  -4   5      285.45      275.83     37.80 o 
   8  -4   5        2.33       -1.72     25.76 o 
   9  -4   5      403.33      455.15     65.27 o 
  10  -4   5     1084.83     1095.80     97.90 o 
  -9  -3   5      601.55      525.57     94.47 o 
  -8  -3   5     3183.95     3048.65    178.63 o 
  -7  -3   5      509.71      571.94     80.72 o 
  -6  -3   5        1.27      -18.89     27.48 o 
  -5  -3   5    10270.01    10499.39    305.72 o 
  -4  -3   5     6692.49     6680.53    332.35 o 
  -3  -3   5      225.24      247.92     21.58 o 
  -2  -3   5     5018.59     4956.48     92.81 o 
  -1  -3   5    17370.19    16978.07    183.76 o 
   0  -3   5      746.32      859.95     25.78 o 
   1  -3   5      110.47       92.21     11.61 o 
   2  -3   5      945.11      984.47     28.66 o 
   3  -3   5      324.14      347.28     20.32 o 
   4  -3   5       15.44       26.72     12.01 o 
   5  -3   5      192.34      192.10     25.44 o 
   6  -3   5    15058.93    14407.56    243.38 o 
   7  -3   5     4293.37     4303.59    121.98 o 
   8  -3   5     3024.18     2622.70    130.53 o 
   9  -3   5      737.03      767.75     79.01 o 
  10  -3   5      669.57      498.09     75.57 o 
 -10  -2   5      118.82       77.29     73.85 o 
  -9  -2   5     2564.57     2663.92    173.47 o 
  -8  -2   5     4339.65     3940.06    200.95 o 
  -7  -2   5     3986.00     4314.49    197.52 o 
  -6  -2   5     1280.91     1444.46    106.49 o 
  -5  -2   5     4949.64     4903.61    185.50 o 
  -4  -2   5     2194.09     2265.45    111.64 o 
  -3  -2   5      927.02      857.06     61.83 o 
  -2  -2   5      302.74      317.75     36.07 o 
  -1  -2   5     2051.64     1966.60     72.14 o 
   0  -2   5     7994.41     8448.44    125.48 o 
   1  -2   5    12608.92    12682.83    171.13 o 
   2  -2   5     3853.26     4589.25    106.49 o 
   3  -2   5    18440.22    18933.72    204.92 o 
   4  -2   5      120.18      147.21     16.01 o 
   5  -2   5     5578.17     5354.07     97.86 o 
   6  -2   5     1010.33     1044.70     56.46 o 
   7  -2   5      111.34      103.58     30.47 o 
   8  -2   5     1295.56     1365.45     96.18 o 
   9  -2   5      217.45      188.93     53.24 o 
  10  -2   5      649.73      613.17     82.44 o 
 -10  -1   5      790.26      829.58    130.53 o 
  -9  -1   5      751.03      820.99    121.95 o 
  -8  -1   5       74.25      -34.35     34.35 o 
  -7  -1   5       57.19        6.87     32.63 o 
  -6  -1   5      410.42      456.87     66.98 o 
  -5  -1   5     4704.16     4364.30    168.32 o 
  -4  -1   5     4994.44     5138.92    171.76 o 
  -3  -1   5     2772.98     2784.15    108.21 o 
  -2  -1   5     8415.07     8598.07    204.39 o 
  -1  -1   5      784.13      827.27     62.69 o 
   0  -1   5     1225.04     1280.70     33.29 o 
   1  -1   5     5431.08     5602.65    144.27 o 
   2  -1   5      651.44      673.10     26.51 o 
   3  -1   5        0.41      -12.14     12.14 o 
   4  -1   5     4403.12     4293.41     71.23 o 
   5  -1   5    15510.68    15233.19    306.81 o 
   6  -1   5      721.69      808.17     74.71 o 
   7  -1   5      638.53      577.11     99.62 o 
   8  -1   5     1522.45     1470.22     99.62 o 
   9  -1   5     1347.08     1406.67    106.49 o 
  10  -1   5      278.42      238.74     63.55 o 
 -10   0   5     1493.51     2193.31    194.08 o 
  -9   0   5       81.06       97.90     63.55 o 
  -8   0   5     5101.66     5686.81    261.07 o 
  -6   0   5     2958.41     3115.64    145.99 o 
  -5   0   5     1975.38     1983.77    106.49 o 
  -4   0   5       20.83       42.94     22.33 o 
  -3   0   5       36.55       73.85     24.05 o 
  -2   0   5     7418.11     7627.65    178.63 o 
  -1   0   5    11933.04    13369.79    189.46 o 
   0   0   5      745.07      868.74     44.66 o 
   1   0   5    54871.86    60636.45   1020.23 o 
   2   0   5    34716.50    38471.15    658.68 o 
   3   0   5      349.41      458.52     28.06 o 
   4   0   5      329.44      320.52     26.82 o 
   5   0   5      450.84      476.20     47.23 o 
   6   0   5      417.34      474.55     38.81 o 
   7   0   5      210.10      152.86     42.94 o 
   8   0   5      640.01      637.21     72.14 o 
   9   0   5      178.09      223.28     56.68 o 
  10   0   5     1172.58     1416.98    115.08 o 
 -10   1   5       12.36      116.79     73.85 o 
  -9   1   5      443.85      386.45     92.75 o 
  -8   1   5      230.39      225.00     77.29 o 
  -6   1   5     2262.56     2122.89    140.84 o 
  -5   1   5    19932.31    19286.39    465.46 o 
  -4   1   5     7295.42     7550.36    230.15 o 
  -3   1   5       27.74      -20.61     20.61 o 
  -2   1   5    20138.38    19562.92    393.32 o 
  -1   1   5     4596.32     4132.18     81.81 o 
   0   1   5     1968.11     1905.04     48.21 o 
   1   1   5      416.10      438.25     36.07 o 
   2   1   5     3227.39     3347.01    122.80 o 
   3   1   5     5129.59     5285.41    164.03 o 
   4   1   5       59.08       86.21     18.80 o 
   5   1   5       15.50       12.88     15.79 o 
   6   1   5     8133.76     8189.62    167.60 o 
   7   1   5      448.15      519.27     46.15 o 
   8   1   5       77.41       61.83     37.79 o 
   9   1   5     1064.52      958.39     92.75 o 
  10   1   5       49.98       54.96     48.09 o 
 -10   2   5      109.00      211.26     84.16 o 
  -9   2   5     2112.11     2131.48    170.04 o 
  -8   2   5     3904.37     3933.19    216.41 o 
  -7   2   5     9761.55     9630.31    329.77 o 
  -6   2   5        0.55      -32.63     32.63 o 
  -5   2   5     1835.59     1714.12    115.08 o 
  -4   2   5        2.22        6.87     30.92 o 
  -3   2   5       95.74      104.77     34.35 o 
  -2   2   5      500.83      510.11     46.37 o 
  -1   2   5      188.76      168.47     42.08 o 
   0   2   5      572.63      611.04     32.19 o 
   1   2   5    20830.46    20916.77    430.25 o 
   2   2   5    21852.04    23806.60    322.24 o 
   3   2   5      690.68      823.65     51.53 o 
   4   2   5      216.66      211.79     25.92 o 
   5   2   5     1027.00     1025.50     52.82 o 
   6   2   5      339.95      368.33     38.24 o 
   7   2   5     1935.88     1930.53    111.64 o 
   8   2   5     1514.87     1509.73    106.49 o 
   9   2   5      599.36      683.59     82.44 o 
 -10   3   5      497.95      675.00    125.38 o 
  -9   3   5       15.77      -54.96     54.96 o 
  -8   3   5      246.04      322.90     85.88 o 
  -7   3   5     6001.72     5937.58    252.48 o 
  -6   3   5     1086.42     1135.30    108.21 o 
  -5   3   5        9.18       18.89     37.79 o 
  -4   3   5     1890.59     1815.45    104.77 o 
  -3   3   5    17997.74    16947.08    377.86 o 
  -2   3   5     1210.20      997.90     66.98 o 
  -1   3   5     2659.10     2534.49     68.01 o 
   0   3   5       31.30       14.02     14.86 o 
   1   3   5      106.93      138.47     20.61 o 
   2   3   5     1143.94     1203.72     65.27 o 
   3   3   5      713.24      717.76     63.55 o 
   4   3   5     3605.47     3491.78     94.71 o 
   5   3   5     4925.96     4819.31    120.84 o 
   6   3   5      602.11      485.15     44.94 o 
   7   3   5        4.46       41.22     30.92 o 
   8   3   5      772.44      805.53     85.88 o 
   9   3   5        0.34       32.63     41.22 o 
 -10   4   5     1186.00     1337.97    156.30 o 
  -9   4   5     2089.15     2112.59    173.47 o 
  -8   4   5     4267.08     3775.18    214.69 o 
  -7   4   5     2214.89     2255.15    158.01 o 
  -6   4   5       48.79       53.24     48.09 o 
  -5   4   5       38.11       22.33     39.50 o 
  -4   4   5      523.86      480.91     63.55 o 
  -3   4   5     4077.07     3787.20    145.99 o 
  -2   4   5     4405.21     3782.05    135.69 o 
  -1   4   5     1137.26     1183.02     55.82 o 
   0   4   5    10132.03    10293.30    253.34 o 
   1   4   5    15285.96    15759.10    239.25 o 
   2   4   5      260.19      305.89     30.81 o 
   3   4   5       10.58       36.23     30.92 o 
   4   4   5      683.73      648.12     43.52 o 
   5   4   5      425.40      428.60     40.56 o 
   6   4   5      702.69      665.08     73.00 o 
   7   4   5      139.43      128.82     44.66 o 
   8   4   5      714.08      896.56     89.31 o 
   9   4   5       11.30      -20.61     41.22 o 
 -10   5   5      430.57      571.94    121.95 o 
  -9   5   5      727.01      621.75    113.36 o 
  -8   5   5     3143.32     3216.97    197.52 o 
  -7   5   5       79.48      106.49     60.11 o 
  -6   5   5     6336.40     5997.69    237.02 o 
  -5   5   5     3920.90     3838.73    173.47 o 
  -4   5   5       71.44       41.22     37.79 o 
  -3   5   5      856.65      743.70     72.14 o 
  -2   5   5     2356.60     2353.05    109.92 o 
  -1   5   5     3102.30     3007.21     82.34 o 
   0   5   5      351.99      351.63     32.72 o 
   1   5   5     2125.96     2047.41     69.23 o 
   2   5   5    12074.73    12737.39    215.51 o 
   3   5   5     1672.50     1804.60     78.15 o 
   4   5   5      506.56      581.48     44.74 o 
   5   5   5      784.38      858.94     55.51 o 
   6   5   5     1051.25     1032.21     64.06 o 
   7   5   5      896.32      826.14     82.44 o 
   8   5   5     1277.80     1329.39    106.49 o 
   9   5   5      864.36      920.61     97.90 o 
 -10   6   5       30.23       36.07     73.85 o 
  -9   6   5     1377.85     1276.14    151.14 o 
  -8   6   5     1933.69     2148.66    164.88 o 
  -7   6   5     1829.42     2079.96    156.30 o 
  -6   6   5     1258.72     1370.61    118.51 o 
  -5   6   5       80.50       72.14     48.09 o 
  -4   6   5      531.94      455.15     72.14 o 
  -3   6   5     1744.50     1657.44    108.21 o 
  -2   6   5      169.79      151.14     28.06 o 
  -1   6   5       72.85      112.52     25.42 o 
   0   6   5     8931.11     8716.97    164.69 o 
   1   6   5     1765.60     1679.26     66.11 o 
   2   6   5     5420.91     5861.39    134.66 o 
   3   6   5     1736.21     1884.32    135.69 o 
   4   6   5      447.17      445.08     91.89 o 
   5   6   5      289.41      330.42     40.81 o 
   6   6   5     1313.80     1358.10     93.61 o 
   7   6   5     3609.51     3596.55    163.17 o 
   8   6   5      514.40      712.78     85.88 o 
 -10   7   5      327.81      230.15     96.18 o 
  -9   7   5      526.06      491.22    108.21 o 
  -8   7   5      935.05      889.69    123.66 o 
  -7   7   5     9642.89     9640.62    340.08 o 
  -6   7   5        5.80       29.20     49.81 o 
  -5   7   5     1918.29     1863.54    130.53 o 
  -4   7   5      359.30      358.97     65.27 o 
  -3   7   5     3419.88     3342.36    154.58 o 
  -2   7   5      303.52      356.96     37.55 o 
  -1   7   5     3870.14     3695.47    101.24 o 
   0   7   5     2627.62     2558.71     83.88 o 
   1   7   5     8064.99     7763.01    161.37 o 
   2   7   5       10.21        3.89     20.22 o 
   3   7   5     3317.71     3425.68    105.64 o 
   4   7   5     1972.23     1961.85     81.28 o 
   5   7   5       98.43      114.95     31.76 o 
   6   7   5      252.00      267.12     45.52 o 
 -10   8   5       45.07      -65.27     65.27 o 
  -9   8   5     1495.76     1681.48    171.76 o 
  -8   8   5        3.43      -46.37     58.40 o 
  -7   8   5      439.23      432.82     92.75 o 
  -6   8   5     1798.64     1710.68    140.84 o 
  -5   8   5      107.11      214.69     65.27 o 
  -4   8   5     1687.94     1678.05    121.95 o 
  -3   8   5     7720.13     7000.74    242.17 o 
  -2   8   5     5917.85     5824.33    135.63 o 
  -1   8   5      165.32      111.71     29.29 o 
   0   8   5     7780.93     7475.08    158.94 o 
   1   8   5      309.53      271.89     53.24 o 
   2   8   5     1501.11     1507.75     71.64 o 
   3   8   5      232.42      263.30     37.96 o 
   4   8   5      300.65      351.44     42.08 o 
   5   8   5      174.59      158.01     58.40 o 
 -10   9   5      241.75      542.75    130.53 o 
  -9   9   5     2588.84     2715.45    204.39 o 
  -8   9   5     1681.03     1865.26    170.04 o 
  -7   9   5      229.51       91.03     68.70 o 
  -6   9   5     2220.71     2315.26    161.45 o 
  -5   9   5      632.06      558.20     89.31 o 
  -4   9   5       74.62       92.75     58.40 o 
  -3   9   5        0.10       27.07     45.52 o 
  -2   9   5     1141.97     1153.08     62.72 o 
  -1   9   5     2981.30     2931.49     97.38 o 
   0   9   5       49.99       56.30     27.31 o 
   1   9   5      723.38      696.35     54.29 o 
   2   9   5     3296.17     3166.86    105.56 o 
   3   9   5       26.12       17.18     41.22 o 
   4   9   5     3443.99     3630.90    194.08 o 
   5   9   5      489.45      492.94     89.31 o 
 -10  10   5       10.66      -79.01     79.01 o 
  -9  10   5      173.62      164.88     87.60 o 
  -8  10   5      691.27      644.08    118.51 o 
  -7  10   5        2.59      -44.66     44.66 o 
  -6  10   5       73.12      130.53     65.27 o 
  -5  10   5     1351.56     1442.74    130.53 o 
  -4  10   5     1280.02     1197.13    116.79 o 
  -3  10   5     1446.76     1529.33     73.87 o 
  -2  10   5      135.04      132.08     32.99 o 
  -1  10   5        3.51        1.30     24.87 o 
   0  10   5     3755.58     3724.24    115.06 o 
   1  10   5      348.53      499.81     77.29 o 
   2  10   5       34.92       82.44     48.09 o 
   3  10   5      108.99      235.30     68.70 o 
   4  10   5        7.83       10.31     48.09 o 
   5  10   5     1037.51     1155.91    127.10 o 
  -9  11   5       11.55      -36.07     68.70 o 
  -8  11   5     4671.36     4876.13    264.50 o 
  -7  11   5     2421.52     2318.70    178.63 o 
  -6  11   5       61.36       24.05     56.68 o 
  -5  11   5     1797.97     1705.53    144.27 o 
  -4  11   5      349.04      358.44     45.34 o 
  -3  11   5      598.55      637.72     53.21 o 
  -2  11   5      124.11      164.88     60.11 o 
  -1  11   5     1582.81     1719.27    130.53 o 
   0  11   5      320.67      261.07     65.27 o 
   1  11   5     1218.23     1166.22    113.36 o 
   2  11   5      274.13      175.19     60.11 o 
   3  11   5      431.64      468.89     89.31 o 
   4  11   5        0.84       12.02     48.09 o 
   5  11   5       12.72       -1.72     51.53 o 
  -9  12   5      264.32      219.85    106.49 o 
  -8  12   5       88.18      101.34     80.72 o 
  -7  12   5      798.87      676.72    118.51 o 
  -6  12   5      446.45      403.62     96.18 o 
  -5  12   5      485.44      468.89     92.75 o 
  -4  12   5      834.86      767.75    104.77 o 
  -3  12   5      188.02      200.95     66.98 o 
  -2  12   5      106.80      125.38     56.68 o 
  -1  12   5      962.13     1049.42    109.92 o 
   0  12   5       69.28       97.90     53.24 o 
   1  12   5     6391.55     6064.68    261.07 o 
   2  12   5      238.44      243.89     70.42 o 
   3  12   5      730.56      810.68    113.36 o 
   4  12   5      173.33      237.02     85.88 o 
  -8  13   5        0.74       10.31     68.70 o 
  -7  13   5       59.26       29.20     70.42 o 
  -6  13   5       53.12      121.95     70.42 o 
  -5  13   5      173.44      195.80     80.72 o 
  -4  13   5       44.00       79.01     58.40 o 
  -3  13   5      676.37      790.07    108.21 o 
  -2  13   5     3604.17     3778.61    207.82 o 
  -1  13   5      920.95      848.47    106.49 o 
   0  13   5       12.72      -22.33     42.94 o 
   1  13   5      384.54      450.00     91.03 o 
   2  13   5      682.47      851.91    113.36 o 
   3  13   5       91.52      104.77     66.98 o 
   4  13   5     2520.18     2469.84    195.80 o 
  -8  14   5       12.02       63.55     80.72 o 
  -7  14   5      684.98      518.70    115.08 o 
  -6  14   5      124.56      171.76     79.01 o 
  -5  14   5     1254.50     1114.69    135.69 o 
  -4  14   5     1501.19     1657.44    158.01 o 
  -3  14   5      110.64       65.27     56.68 o 
  -2  14   5        1.84       42.94     53.24 o 
  -1  14   5       23.28       99.62     60.11 o 
   0  14   5      346.88      393.32     91.03 o 
   1  14   5      528.72      578.82    103.05 o 
   2  14   5      735.96      731.68    116.79 o 
   3  14   5        9.29       58.40     66.98 o 
  -7  15   5        2.20       -3.44     70.42 o 
  -6  15   5        0.56       24.05     61.83 o 
  -5  15   5      782.54      989.31    133.97 o 
  -4  15   5      651.07      616.60    109.92 o 
  -3  15   5     1881.22     1731.29    159.73 o 
  -2  15   5      872.05      970.42    123.66 o 
  -1  15   5       94.16      173.47     75.57 o 
   0  15   5        8.32      -12.02     42.94 o 
   1  15   5       11.80       -8.59     51.53 o 
  -5  16   5      181.70      305.72    101.34 o 
  -4  16   5       24.54       85.88     68.70 o 
  -3  16   5      399.73      494.65    108.21 o 
  -2  16   5        6.14      -34.35     53.24 o 
  -1  16   5       47.97      -29.20     49.81 o 
   0  16   5     1262.93     1197.13    144.27 o 
   1 -17   6      274.10      255.92     92.75 o 
   2 -17   6      520.99      494.65    106.49 o 
   3 -17   6        1.29       20.61     61.83 o 
   4 -17   6      245.50      230.15     80.72 o 
   5 -17   6      203.03      300.57     87.60 o 
  -1 -16   6      806.89      736.83    127.10 o 
   0 -16   6     1203.06     1224.61    145.99 o 
   1 -16   6     2127.50     2019.84    168.32 o 
   2 -16   6      865.63      848.47    118.51 o 
   3 -16   6      335.41      276.53     84.16 o 
   4 -16   6      158.10      310.88     87.60 o 
   5 -16   6      784.01      786.64    121.95 o 
  -2 -15   6       25.07      -29.20     56.68 o 
  -1 -15   6      966.68      781.49    121.95 o 
   0 -15   6        7.01       20.61     60.11 o 
   1 -15   6     1834.30     1815.45    152.86 o 
   2 -15   6      203.91      237.02     75.57 o 
   3 -15   6      920.82      766.03    108.21 o 
   4 -15   6     1544.63     1444.46    140.84 o 
   5 -15   6       19.27       39.50     53.24 o 
   6 -15   6      101.02      156.30     75.57 o 
  -3 -14   6      263.68      376.14    101.34 o 
  -2 -14   6        6.10       37.79     60.11 o 
  -1 -14   6        8.88      -15.46     46.37 o 
   0 -14   6     1658.28     1885.82     86.11 o 
   1 -14   6      474.17      539.87     53.70 o 
   2 -14   6     1724.44     1676.88     80.99 o 
   3 -14   6       35.86       58.40     48.09 o 
   4 -14   6       47.99       28.93     29.86 o 
   5 -14   6      295.79      403.62     87.60 o 
   6 -14   6        0.41       77.29     60.11 o 
  -4 -13   6      339.18      322.90     91.03 o 
  -3 -13   6     1128.22     1343.13    145.99 o 
  -2 -13   6      664.37      793.55     59.02 o 
  -1 -13   6      331.62      309.25     42.26 o 
   0 -13   6      480.25      558.38     85.88 o 
   1 -13   6       27.52       64.74     27.62 o 
   2 -13   6     1413.30     1365.90     72.40 o 
   3 -13   6      334.73      411.00     45.34 o 
   4 -13   6     1303.13     1268.11    204.39 o 
   5 -13   6     2210.74     2057.97    118.51 o 
   6 -13   6      257.27      250.86     42.26 o 
  -5 -12   6      349.36      305.72     92.75 o 
  -4 -12   6      682.13      606.30    108.21 o 
  -3 -12   6      502.21      546.18     97.90 o 
  -2 -12   6      836.87     1032.03    110.78 o 
  -1 -12   6     7373.58     7427.40    200.95 o 
   0 -12   6      326.07      309.84     40.30 o 
   1 -12   6     4159.75     4072.19    116.15 o 
   2 -12   6       89.79       60.60     26.69 o 
   3 -12   6       11.77       -1.34     21.46 o 
   4 -12   6     3613.89     3558.50    109.87 o 
   5 -12   6     1409.03     1580.78     79.01 o 
   6 -12   6     8106.58     8460.04    274.81 o 
   7 -12   6     1055.44     1027.10     79.01 o 
  -6 -11   6      535.20      735.11    125.38 o 
  -5 -11   6     1414.28     1341.41    144.27 o 
  -4 -11   6     2944.21     2864.88    188.93 o 
  -3 -11   6       20.57       29.20     48.09 o 
  -2 -11   6      480.71      393.61     47.23 o 
  -1 -11   6     1129.28     1130.85     59.30 o 
   0 -11   6     4875.97     4923.49    247.33 o 
   1 -11   6      463.29      428.53     41.58 o 
   2 -11   6     2880.48     2732.86    121.09 o 
   3 -11   6     3485.08     3455.82    101.80 o 
   4 -11   6      652.75      741.71     51.44 o 
   5 -11   6      120.85      163.77     33.84 o 
   6 -11   6      249.52      305.54     40.99 o 
   7 -11   6     1102.26     1042.55     77.29 o 
  -6 -10   6      430.75      523.85    104.77 o 
  -5 -10   6      160.51      175.19     70.42 o 
  -4 -10   6     4324.95     4728.42    233.59 o 
  -3 -10   6     1788.52     2105.72    145.99 o 
  -2 -10   6      532.14      524.59     44.66 o 
  -1 -10   6      540.05      561.20     44.73 o 
   0 -10   6      200.72      239.61     49.81 o 
   1 -10   6      591.12      532.29     59.26 o 
   2 -10   6     1277.95     1327.57    138.26 o 
   3 -10   6        6.60       36.43     30.92 o 
   4 -10   6      425.89      482.28     46.37 o 
   5 -10   6       19.46       29.92     25.09 o 
   6 -10   6      393.40      409.00     78.15 o 
   7 -10   6      517.91      669.85     61.83 o 
   8 -10   6     1391.27     1477.09     92.75 o 
   9 -10   6      696.06      671.56     72.14 o 
  -7  -9   6      678.11      788.36    120.23 o 
  -6  -9   6     2370.92     2727.47    188.93 o 
  -5  -9   6        3.42      -37.79     37.79 o 
  -4  -9   6     1269.51     1578.43    128.82 o 
  -3  -9   6      179.26      179.51     28.87 o 
  -2  -9   6       42.67       82.52     24.14 o 
  -1  -9   6       89.42       90.91     24.44 o 
   0  -9   6      227.03      297.45     32.08 o 
   1  -9   6      527.12      519.33     38.79 o 
   2  -9   6     3404.87     3153.78     89.14 o 
   3  -9   6        4.59       19.80     20.54 o 
   4  -9   6      903.83     1078.44     60.97 o 
   5  -9   6      280.02      298.41     26.14 o 
   6  -9   6      180.90      216.46     25.57 o 
   7  -9   6        4.05       -2.67     17.58 o 
   8  -9   6      435.72      310.88     51.53 o 
   9  -9   6     4778.38     4857.24    183.78 o 
  10  -9   6      138.56      147.71     51.53 o 
  -7  -8   6     2021.55     1827.48    161.45 o 
  -6  -8   6      503.04      659.54    104.77 o 
  -5  -8   6     5270.93     5056.47    235.30 o 
  -4  -8   6     2045.46     2031.86    137.40 o 
  -3  -8   6      246.49      256.10     30.93 o 
  -2  -8   6     2214.92     2190.91     73.71 o 
  -1  -8   6     2158.71     2093.25     70.21 o 
   0  -8   6     1056.41     1128.59     51.08 o 
   1  -8   6        5.92       16.60     18.10 o 
   2  -8   6     3109.61     3135.61     84.18 o 
   3  -8   6     3699.48     3993.88     80.83 o 
   4  -8   6      814.16      808.87     34.17 o 
   5  -8   6    22662.14    22387.55    260.93 o 
   6  -8   6     6741.43     6717.86    114.41 o 
   7  -8   6      309.61      321.18     48.09 o 
   8  -8   6      115.38      151.14     42.94 o 
   9  -8   6      127.57      135.69     44.66 o 
  10  -8   6       26.89       15.46     37.79 o 
  -8  -7   6      749.11      642.36    113.36 o 
  -7  -7   6      154.30      109.92     56.68 o 
  -6  -7   6      240.03      319.46     75.57 o 
  -5  -7   6     1197.79     1312.21    120.23 o 
  -4  -7   6      769.99      872.52     91.03 o 
  -3  -7   6     1132.85     1017.23     69.56 o 
  -2  -7   6      140.09      146.71     24.73 o 
  -1  -7   6      468.84      492.81     35.08 o 
   0  -7   6    13920.85    14545.96    223.40 o 
   1  -7   6      964.15      972.49     28.80 o 
   2  -7   6     6771.37     6789.67    112.59 o 
   3  -7   6     4604.31     4949.58    134.31 o 
   4  -7   6       57.94       41.71     15.50 o 
   5  -7   6      939.38      904.01     54.38 o 
   6  -7   6       93.98      121.96     21.73 o 
   7  -7   6      344.00      377.86     51.53 o 
   8  -7   6       85.92      109.92     41.22 o 
   9  -7   6       27.81       25.76     34.35 o 
  10  -7   6      625.43      525.57     73.85 o 
  -8  -6   6     1188.76     1063.16    128.82 o 
  -7  -6   6       14.84      -25.76     39.50 o 
  -6  -6   6      436.30      386.45     75.57 o 
  -5  -6   6      295.91      310.88     65.27 o 
  -4  -6   6     8870.64     8574.02    279.96 o 
  -3  -6   6     2919.49     3070.22     81.66 o 
  -2  -6   6      109.51       88.21     20.01 o 
  -1  -6   6     1187.01     1166.52     34.07 o 
   0  -6   6     1173.00     1258.17     34.51 o 
   1  -6   6      267.58      251.76     17.90 o 
   2  -6   6       41.28       38.78     11.85 o 
   3  -6   6     5596.35     6305.40     95.22 o 
   4  -6   6     5639.95     6136.91     97.01 o 
   5  -6   6      314.55      342.66     26.65 o 
   6  -6   6      633.35      630.26     44.66 o 
   7  -6   6      321.89      304.01     49.81 o 
   8  -6   6      581.83      462.02     61.83 o 
   9  -6   6       33.89       49.81     37.79 o 
  10  -6   6       11.63      -29.20     34.35 o 
  -9  -5   6      424.72      458.59    101.34 o 
  -8  -5   6      623.34      759.16    104.77 o 
  -7  -5   6     2422.83     2413.16    159.73 o 
  -6  -5   6      655.95      697.33     89.31 o 
  -5  -5   6     6021.49     5908.38    226.72 o 
  -4  -5   6      105.01      110.04     21.58 o 
  -3  -5   6     3279.35     3313.43     81.98 o 
  -2  -5   6     4177.16     3782.85     85.81 o 
  -1  -5   6        7.04        8.47     10.11 o 
   0  -5   6     4443.73     4519.94     71.63 o 
   1  -5   6    11041.79    10902.93    132.78 o 
   2  -5   6     2140.26     2202.21     47.18 o 
   3  -5   6      646.20      622.19     32.49 o 
   4  -5   6      120.99      122.00     18.30 o 
   5  -5   6     2005.71     2159.24     55.77 o 
   6  -5   6      940.17      922.94     95.32 o 
   7  -5   6       85.97       44.66     30.92 o 
   8  -5   6     2171.07     2433.77    125.38 o 
   9  -5   6     2390.59     2280.91    127.10 o 
  10  -5   6     1388.57     1291.60    104.77 o 
  -9  -4   6      362.60      242.17     77.29 o 
  -8  -4   6     2900.51     3124.23    188.93 o 
  -7  -4   6      383.42      300.57     70.42 o 
  -6  -4   6     8737.79     8486.42    290.27 o 
  -5  -4   6    12948.22    12620.57    352.10 o 
  -4  -4   6     1532.78     1498.07     53.58 o 
  -3  -4   6     2461.91     2383.83     65.76 o 
  -2  -4   6     2257.71     2252.73     62.70 o 
  -1  -4   6      549.43      510.75     24.54 o 
   0  -4   6      361.92      345.21     20.15 o 
   1  -4   6    10061.31    10189.54    124.58 o 
   2  -4   6     7218.12     7467.19     99.43 o 
   3  -4   6     4372.31     4394.33     71.97 o 
   4  -4   6     2765.29     2882.36     60.01 o 
   5  -4   6    10622.95    10983.12    146.14 o 
   6  -4   6       26.36        3.44     24.05 o 
   7  -4   6      772.19      656.10     65.27 o 
   8  -4   6        2.64       -1.72     29.20 o 
   9  -4   6      161.58      231.87     54.96 o 
  10  -4   6       25.32       30.92     39.50 o 
  -9  -3   6      967.66      949.81    115.08 o 
  -8  -3   6     1420.07     1667.74    137.40 o 
  -7  -3   6     1357.11     1319.08    116.79 o 
  -6  -3   6       70.80       82.44     42.94 o 
  -5  -3   6      347.71      285.11     54.96 o 
  -4  -3   6     1574.87     1591.77     53.30 o 
  -3  -3   6    13809.98    13593.69    202.62 o 
  -2  -3   6     5588.98     6334.33    178.63 o 
  -1  -3   6       61.42      183.12     19.43 o 
   0  -3   6     5150.62     5109.78     91.64 o 
   1  -3   6     3000.78     3055.60     62.72 o 
   2  -3   6      430.76      449.09     20.60 o 
   3  -3   6      274.05      254.53     18.38 o 
   4  -3   6      160.04      168.73     23.58 o 
   5  -3   6      267.14      244.56     22.20 o 
   6  -3   6      437.83      458.59     56.68 o 
   7  -3   6     3067.39     3162.01    137.40 o 
   8  -3   6      340.23      370.99     61.83 o 
   9  -3   6     2305.88     2402.85    135.69 o 
  10  -3   6      133.76       92.75     49.81 o 
 -10  -2   6     1403.02     1344.84    159.73 o 
  -8  -2   6     5547.42     5308.95    233.59 o 
  -7  -2   6       16.52        5.15     32.63 o 
  -6  -2   6     2708.26     2651.90    144.27 o 
  -5  -2   6      171.12      142.56     41.22 o 
  -4  -2   6     3445.08     3371.55    139.12 o 
  -3  -2   6      186.88      206.11     36.07 o 
  -2  -2   6      585.63      618.32     48.09 o 
  -1  -2   6       33.38       11.26     16.32 o 
   0  -2   6     3446.90     3714.13     71.34 o 
   1  -2   6      183.61      267.94     36.07 o 
   2  -2   6      222.96      180.34     32.63 o 
   3  -2   6    16209.46    17397.90    242.85 o 
   4  -2   6     1197.53     1353.22     39.04 o 
   5  -2   6     1903.72     1877.31     49.14 o 
   6  -2   6     3775.69     3891.97    149.43 o 
   7  -2   6        4.42      -12.02     25.76 o 
   8  -2   6        1.94       -1.72     27.48 o 
   9  -2   6      428.40      484.35     73.85 o 
  10  -2   6     3061.01     2791.02    156.30 o 
 -10  -1   6     1098.40     1128.43    151.14 o 
  -9  -1   6        2.64       48.09     61.83 o 
  -7  -1   6      626.26      551.33     75.57 o 
  -6  -1   6     6122.30     5619.83    211.26 o 
  -5  -1   6     5816.28     5434.33    194.08 o 
  -4  -1   6     4982.42     5070.21    171.76 o 
  -3  -1   6     5655.61     5387.96    164.88 o 
  -2  -1   6     1534.80     1332.82     66.98 o 
  -1  -1   6     1235.39     1080.45     40.36 o 
   0  -1   6     3875.00     4028.88     73.82 o 
   1  -1   6      669.80      779.77     58.40 o 
   2  -1   6        2.73       46.37     27.48 o 
   3  -1   6     1678.47     1637.55     66.98 o 
   4  -1   6     4127.79     4176.89     97.90 o 
   5  -1   6     7971.14     8026.71    118.35 o 
   6  -1   6        0.66       -6.87     24.05 o 
   7  -1   6     1757.82     1789.69    106.49 o 
   8  -1   6     3399.08     3253.04    154.58 o 
   9  -1   6      481.26      614.88     80.72 o 
  10  -1   6     2270.95     2231.10    140.84 o 
 -10   0   6      955.26     1149.04    152.86 o 
  -9   0   6     4424.17     4331.67    245.61 o 
  -8   0   6     1359.50     1442.74    139.12 o 
  -7   0   6     2610.13     2698.27    170.04 o 
  -4   0   6       70.57       77.29     27.48 o 
  -2   0   6        4.76       46.37     25.76 o 
  -1   0   6      180.62      159.12     20.01 o 
   0   0   6     3005.21     3083.36    122.80 o 
   1   0   6    33416.03    37507.90    671.56 o 
   2   0   6    10703.92    11743.26    167.96 o 
   3   0   6      795.55      801.18     60.97 o 
   4   0   6     8657.46     9004.00    155.77 o 
   5   0   6      224.11      229.79     26.82 o 
   6   0   6     1150.72     1228.05     89.31 o 
   7   0   6      540.45      676.72     73.85 o 
   8   0   6      107.21       72.14     39.50 o 
   9   0   6      525.76      587.40     79.01 o 
  10   0   6        5.84       72.14     48.09 o 
 -10   1   6      295.92      271.37     94.47 o 
  -9   1   6       85.55       10.31     56.68 o 
  -8   1   6      101.44       48.09     53.24 o 
  -7   1   6      507.00      654.39     94.47 o 
  -6   1   6       77.05       92.75     51.53 o 
  -5   1   6     3904.65     3692.74    170.04 o 
  -4   1   6      111.62      182.06     48.09 o 
  -3   1   6     3556.98     3411.06    132.25 o 
  -2   1   6    12221.70    13750.72    300.57 o 
  -1   1   6    11360.32    10604.72    165.05 o 
   0   1   6       13.85       13.29     13.00 o 
   1   1   6       17.66       29.89     25.76 o 
   2   1   6     2982.38     3001.29     68.70 o 
   3   1   6      940.48      884.57     39.40 o 
   4   1   6        0.95        7.21     14.29 o 
   5   1   6     1225.51     1102.04     85.02 o 
   6   1   6       25.67        0.00     25.76 o 
   7   1   6     3508.70     3711.63    161.45 o 
   8   1   6      278.12      317.75     61.83 o 
   9   1   6     3108.08     2964.49    158.01 o 
 -10   2   6      855.08      929.20    142.56 o 
  -9   2   6      974.75     1112.97    137.40 o 
  -8   2   6     3833.70     3328.62    202.67 o 
  -7   2   6      130.58       39.50     53.24 o 
  -6   2   6     4611.65     4220.02    195.80 o 
  -5   2   6     1395.29     1533.77    111.64 o 
  -4   2   6       91.68       87.60     41.22 o 
  -3   2   6      361.42      400.19     51.53 o 
  -2   2   6      603.85      573.66     51.53 o 
  -1   2   6    11684.30    11082.63    174.77 o 
   0   2   6     7580.80     7949.00    134.50 o 
   1   2   6     3131.77     3309.25    122.80 o 
   2   2   6     2112.80     2239.21     62.70 o 
   3   2   6     8142.57     8394.56    151.37 o 
   4   2   6      449.23      392.58     66.13 o 
   5   2   6     2136.24     2057.72    118.51 o 
   6   2   6     1974.42     2093.70    116.79 o 
   7   2   6       44.65       32.63     32.63 o 
   8   2   6      593.23      705.91     80.72 o 
   9   2   6       21.94        5.15     39.50 o 
 -10   3   6      402.85      338.36    106.49 o 
  -9   3   6      248.64      316.03     94.47 o 
  -8   3   6        5.88       99.62     65.27 o 
  -7   3   6     1654.31     1726.14    140.84 o 
  -6   3   6    14572.32    15030.30    417.37 o 
  -5   3   6      147.44      214.69     56.68 o 
  -4   3   6    11941.84    11698.25    309.16 o 
  -3   3   6     7658.30     6808.38    204.39 o 
  -2   3   6      156.53      149.43     36.07 o 
  -1   3   6     3743.14     3724.21    103.05 o 
   0   3   6      100.01      124.72     21.46 o 
   1   3   6     1621.94     1659.15     56.12 o 
   2   3   6     1238.19     1223.05    123.66 o 
   3   3   6     1396.25     1448.20     57.69 o 
   4   3   6      794.12      854.72     91.89 o 
   5   3   6     1796.34     1804.12     74.71 o 
   6   3   6       23.85       22.33     32.63 o 
   7   3   6      428.15      508.40     68.70 o 
   8   3   6      605.68      745.42     85.88 o 
   9   3   6     2825.32     3024.61    166.60 o 
 -10   4   6     4733.09     4719.83    274.81 o 
  -9   4   6     3461.27     3110.49    211.26 o 
  -8   4   6       16.30      111.64     66.98 o 
  -7   4   6     2848.05     2748.08    173.47 o 
  -6   4   6     1703.23     1753.62    132.25 o 
  -5   4   6      398.02      436.26     68.70 o 
  -4   4   6      284.65      255.92     54.96 o 
  -3   4   6     2310.66     2140.07    109.92 o 
  -2   4   6      616.57      750.57     63.55 o 
  -1   4   6      124.02      100.91     22.44 o 
   0   4   6     2358.14     2408.82     72.19 o 
   1   4   6     1018.83     1026.38     49.87 o 
   2   4   6      842.72      858.96     46.18 o 
   3   4   6      360.32      350.05     34.97 o 
   4   4   6      483.93      480.92     41.89 o 
   5   4   6     5499.63     5596.93    138.44 o 
   6   4   6       79.40       73.85     37.79 o 
   7   4   6      358.51      383.01     65.27 o 
   8   4   6     1383.73     1303.62    108.21 o 
   9   4   6      149.55      161.45     58.40 o 
 -10   5   6       68.78       85.88     77.29 o 
  -9   5   6      226.97      228.43     91.03 o 
  -8   5   6      128.85       70.42     68.70 o 
  -7   5   6      945.62      949.81    109.92 o 
  -6   5   6       98.74      125.38     56.68 o 
  -5   5   6      490.78      412.21     70.42 o 
  -4   5   6     5019.73     5016.97    190.65 o 
  -3   5   6     4383.24     4299.03    164.88 o 
  -2   5   6     5182.86     5595.90    124.27 o 
  -1   5   6     3027.73     2932.29     84.99 o 
   0   5   6     1138.47      963.83     50.39 o 
   1   5   6     3901.20     4047.52    103.21 o 
   2   5   6     4163.17     4275.98    236.16 o 
   3   5   6     2083.04     2121.91     79.01 o 
   4   5   6      321.36      358.10     38.24 o 
   5   5   6     1583.59     1617.93    101.34 o 
   6   5   6     1563.10     1575.00    106.49 o 
   7   5   6      901.40      934.35     92.75 o 
   8   5   6      851.85      937.78     96.18 o 
 -10   6   6      858.86      948.09    149.43 o 
  -9   6   6     3603.93     3965.83    240.46 o 
  -8   6   6      185.92      245.61     84.16 o 
  -7   6   6      253.33      269.66     77.29 o 
  -6   6   6     1309.88     1380.91    123.66 o 
  -5   6   6      145.52       77.29     54.96 o 
  -4   6   6     2319.02     2093.70    127.10 o 
  -3   6   6      992.84      900.00     84.16 o 
  -2   6   6     1115.42      891.43     85.88 o 
  -1   6   6    14387.12    14151.29    235.15 o 
   0   6   6     1832.25     1807.98    134.83 o 
   1   6   6     1851.83     2106.59     77.70 o 
   2   6   6     2277.05     2169.07    125.38 o 
   3   6   6       77.92       78.15     26.72 o 
   4   6   6     1105.33     1057.57     62.33 o 
   5   6   6     2718.78     2712.01    133.97 o 
   6   6   6     2826.59     3148.27    154.58 o 
   7   6   6      505.56      616.60     80.72 o 
   8   6   6        2.79       46.37     44.66 o 
 -10   7   6      197.31      142.56     91.03 o 
  -9   7   6        1.53      -60.11     60.11 o 
  -8   7   6      803.38      987.59    125.38 o 
  -7   7   6     3628.69     3849.03    207.82 o 
  -6   7   6     2473.30     2287.78    152.86 o 
  -5   7   6     3589.00     3601.71    178.63 o 
  -4   7   6     3152.12     3107.05    156.30 o 
  -3   7   6     1265.62     1063.16     94.47 o 
  -2   7   6     1224.50     1211.48     91.03 o 
  -1   7   6       22.03       24.31     23.66 o 
   0   7   6     9490.55     9351.29    182.27 o 
   1   7   6     1478.42     1556.55     70.41 o 
   2   7   6     3131.70     3144.35    101.27 o 
   3   7   6      994.83     1014.43     61.80 o 
   4   7   6      386.58      379.61     68.70 o 
   5   7   6      210.65      247.33     51.53 o 
   6   7   6        1.01        3.44     36.07 o 
   7   7   6       17.82       13.74     39.50 o 
 -10   8   6     1620.47     1415.26    170.04 o 
  -9   8   6        2.07        8.59     79.01 o 
  -8   8   6       83.22       94.47     70.42 o 
  -7   8   6      263.28      273.09     82.44 o 
  -6   8   6       87.02       73.85     61.83 o 
  -5   8   6      164.10      182.06     63.55 o 
  -4   8   6     1993.97     1794.84    127.10 o 
  -3   8   6     5541.00     5187.34    273.95 o 
  -2   8   6       60.81       71.99     27.00 o 
  -1   8   6       17.59       -8.59     21.46 o 
   0   8   6      185.10      120.23     30.36 o 
   1   8   6      954.95      946.90     69.56 o 
   2   8   6      628.51      583.77     50.97 o 
   3   8   6       35.77       51.67     30.92 o 
   4   8   6      287.22      301.61     42.84 o 
   5   8   6     2235.89     2531.67    133.97 o 
 -10   9   6       38.52      -25.76     80.72 o 
  -9   9   6      439.61      377.86    106.49 o 
  -8   9   6        0.74      -37.79     63.55 o 
  -7   9   6       50.45      -25.76     58.40 o 
  -6   9   6      102.20      109.92     66.98 o 
  -5   9   6      301.52      336.64     77.29 o 
  -4   9   6      487.12      317.75     70.42 o 
  -3   9   6    11479.49    10877.47    216.42 o 
  -2   9   6      280.24      270.40     40.02 o 
  -1   9   6       46.01       31.74     27.23 o 
   0   9   6        4.67      -26.12     39.50 o 
   1   9   6     1407.90     1350.85     71.89 o 
   2   9   6     1416.79     1444.79     74.83 o 
   3   9   6     1089.62     1141.80    103.05 o 
   4   9   6       96.81       48.09     49.81 o 
  -9  10   6      647.89      630.34    130.53 o 
  -8  10   6     1583.24     1513.16    158.01 o 
  -7  10   6     1822.63     1624.80    151.14 o 
  -6  10   6      275.95      331.49     87.60 o 
  -5  10   6     2009.06     1947.70    151.14 o 
  -4  10   6     2419.30     2353.05    154.58 o 
  -3  10   6        1.67       28.86     26.69 o 
  -2  10   6     3372.79     3357.73    149.43 o 
  -1  10   6     1587.24     1520.05     76.26 o 
   0  10   6      101.45       86.48     48.09 o 
   1  10   6      337.77      402.64     48.95 o 
   2  10   6      361.25      353.82     73.85 o 
   3  10   6     2112.65     2258.58    152.86 o 
   4  10   6       12.27        6.87     48.09 o 
  -9  11   6      871.68      874.23    140.84 o 
  -8  11   6      645.67      675.00    127.10 o 
  -7  11   6     1356.91     1475.38    152.86 o 
  -6  11   6      115.65      118.51     73.85 o 
  -5  11   6      580.86      515.27     91.03 o 
  -4  11   6        0.89       15.95     28.85 o 
  -3  11   6        0.90      -12.51     24.73 o 
  -2  11   6      419.96      494.83     59.26 o 
  -1  11   6     1360.65     1401.52    120.23 o 
   0  11   6     1471.91     1214.31    115.08 o 
   1  11   6      107.28      115.08     58.40 o 
   2  11   6      144.40      139.12     60.11 o 
   3  11   6        4.70        3.44     51.53 o 
  -9  12   6        0.98      -73.85     79.01 o 
  -8  12   6      643.50      546.18    123.66 o 
  -7  12   6        9.69      -32.63     60.11 o 
  -6  12   6       30.24       -1.72     60.11 o 
  -5  12   6       23.77       54.96     58.40 o 
  -4  12   6     1542.66     1487.82     83.77 o 
  -3  12   6       21.46        6.87     46.37 o 
  -2  12   6        6.89      -32.63     37.79 o 
  -1  12   6      682.87      654.39     96.18 o 
   0  12   6      825.60      735.11     97.90 o 
   1  12   6     1111.14      954.96    113.36 o 
   2  12   6      623.26      652.67    101.34 o 
   3  12   6      325.44      262.79     80.72 o 
  -8  13   6        0.12       27.48     84.16 o 
  -7  13   6      685.82      841.60    127.10 o 
  -6  13   6       67.95       68.70     66.98 o 
  -5  13   6      371.89      324.62     85.88 o 
  -4  13   6      265.71      185.50     72.14 o 
  -3  13   6     6654.76     6255.32    274.81 o 
  -2  13   6      315.49      257.63     75.57 o 
  -1  13   6      665.09      654.39    101.34 o 
   0  13   6      390.02      264.50     77.29 o 
   1  13   6      311.46      276.53     80.72 o 
   2  13   6     1199.57     1255.53    135.69 o 
   3  13   6        0.71      -39.50     53.24 o 
  -7  14   6      609.75      649.23    125.38 o 
  -6  14   6      316.71      419.08    104.77 o 
  -5  14   6     3668.25     3974.42    237.02 o 
  -4  14   6       98.00      127.10     65.27 o 
  -3  14   6      347.46      549.62    101.34 o 
  -2  14   6      858.34      936.07    118.51 o 
  -1  14   6      193.90      152.86     70.42 o 
   0  14   6       75.91       87.60     60.11 o 
   1  14   6      106.45      173.47     77.29 o 
   2  14   6     1133.25     1265.84    142.56 o 
  -6  15   6      295.52      422.52    113.36 o 
  -5  15   6      518.40      616.60    116.79 o 
  -4  15   6      421.19      328.05     94.47 o 
  -3  15   6      237.42      309.16     87.60 o 
  -2  15   6       75.28       48.09     61.83 o 
  -1  15   6     1350.11     1246.94    139.12 o 
   0  15   6        6.35        3.44     56.68 o 
   1  15   6       90.68      113.36     73.85 o 
  -4  16   6      420.25      424.24    104.77 o 
  -3  16   6      122.16      219.85     85.88 o 
  -2  16   6      606.42      683.59    120.23 o 
  -1  16   6      318.56      216.41     87.60 o 
   1 -17   7       47.16      135.69     75.57 o 
   2 -17   7        0.17        1.72     61.83 o 
   3 -17   7      827.29     1061.45    135.69 o 
   4 -17   7       17.15       58.40     65.27 o 
  -1 -16   7      126.32       44.66     61.83 o 
   0 -16   7       27.64       36.07     56.68 o 
   1 -16   7        9.90       24.05     53.24 o 
   2 -16   7      666.96      699.04    111.64 o 
   3 -16   7       11.49       29.20     54.96 o 
   4 -16   7      461.08      343.51     89.31 o 
  -2 -15   7       67.07       32.63     61.83 o 
  -1 -15   7      579.44      702.48    116.79 o 
   0 -15   7     1213.26     1256.79     97.90 o 
   1 -15   7      873.41      861.10     66.41 o 
   2 -15   7     1118.25     1056.46     85.02 o 
   3 -15   7      441.90      432.67     51.45 o 
   4 -15   7      702.66      716.57     62.70 o 
   5 -15   7       11.03      -32.63     34.35 o 
  -3 -14   7     1211.67     1162.78    140.84 o 
  -2 -14   7       26.15       91.03     68.70 o 
  -1 -14   7       40.28       39.41     30.81 o 
   0 -14   7     1022.47     1034.35    188.93 o 
   1 -14   7     3388.78     3744.66    308.30 o 
   2 -14   7       13.10        1.43     28.85 o 
   3 -14   7     3521.87     3777.36    122.04 o 
   4 -14   7       72.84       84.16     53.24 o 
   6 -14   7        8.71       42.94     41.22 o 
  -4 -13   7        1.86       34.35     61.83 o 
  -3 -13   7     7699.35     7538.33    321.18 o 
  -2 -13   7     4548.93     4682.35    135.62 o 
  -1 -13   7     1806.17     1855.73     84.17 o 
   0 -13   7       40.75       26.79     25.72 o 
   1 -13   7      497.23      468.62     48.21 o 
   2 -13   7     3645.72     3399.09    121.95 o 
   3 -13   7      856.68      838.56     58.96 o 
   4 -13   7     2678.54     2605.17     97.78 o 
   5 -13   7     3881.79     3490.07    144.27 o 
   6 -13   7      226.94      237.02     51.53 o 
   7 -13   7       92.52       82.44     41.22 o 
  -5 -12   7      287.36      267.94     87.60 o 
  -4 -12   7     1091.99      906.87    121.95 o 
  -3 -12   7       55.99       72.14     58.40 o 
  -2 -12   7     2870.11     2973.29    138.26 o 
  -1 -12   7      525.25      537.04     48.59 o 
   0 -12   7     1048.15     1090.23     67.84 o 
   1 -12   7      416.02      459.87     87.60 o 
   2 -12   7       31.83       10.64     23.15 o 
   3 -12   7       10.44        7.17     24.20 o 
   4 -12   7     1853.73     1934.97     81.29 o 
   5 -12   7      191.46      156.30     44.66 o 
   6 -12   7     1856.81     1908.20    103.05 o 
   7 -12   7      121.49      163.17     46.37 o 
  -6 -11   7      439.51      400.19    103.05 o 
  -5 -11   7      477.27      396.75     97.90 o 
  -4 -11   7     2569.65     2734.34    183.78 o 
  -3 -11   7      124.63       79.01     56.68 o 
  -2 -11   7      645.20      567.58     47.98 o 
  -1 -11   7      339.39      307.99     39.71 o 
   0 -11   7     3457.66     3645.99    107.66 o 
   1 -11   7     1724.84     1654.34     72.57 o 
   2 -11   7     2671.53     2778.69    169.18 o 
   3 -11   7     1341.30     1309.77     65.18 o 
   4 -11   7      626.59      644.31    135.69 o 
   5 -11   7      376.52      422.52     54.96 o 
   6 -11   7      974.93      991.03     77.29 o 
   7 -11   7      772.31      767.75     72.14 o 
  -6 -10   7       19.32       17.18     49.81 o 
  -5 -10   7      115.38       39.50     53.24 o 
  -4 -10   7     2636.05     2818.50    180.34 o 
  -3 -10   7     3490.52     3574.21    124.52 o 
  -2 -10   7      185.48      199.76     33.01 o 
  -1 -10   7      109.34      116.79     27.95 o 
   0 -10   7     3377.18     3365.52    145.99 o 
   1 -10   7     1773.44     1583.98     67.65 o 
   2 -10   7     3505.57     3448.98    108.21 o 
   3 -10   7     1118.50     1060.59     56.54 o 
   4 -10   7     2859.97     2817.96     91.20 o 
   5 -10   7      181.26      116.79     37.79 o 
   6 -10   7      207.05      245.61     44.66 o 
   7 -10   7     1906.93     2030.15    101.34 o 
   9 -10   7      332.36      388.17     61.83 o 
  10 -10   7        1.85      -13.74     36.07 o 
  -7  -9   7     2543.81     2663.92    197.52 o 
  -6  -9   7      844.27      893.13    121.95 o 
  -5  -9   7      736.40      839.88    109.92 o 
  -4  -9   7       52.57      103.05     53.24 o 
  -3  -9   7     6960.49     6573.10    144.25 o 
  -2  -9   7      229.88      153.82     29.21 o 
  -1  -9   7     1618.85     1588.26     65.42 o 
   0  -9   7     1457.86     1365.38     83.30 o 
   1  -9   7     1896.57     1921.65     70.89 o 
   2  -9   7     6600.55     6408.53    136.40 o 
   3  -9   7      207.95      192.33     54.10 o 
   4  -9   7     1882.43     1839.60     70.55 o 
   5  -9   7     1181.17     1202.29     75.57 o 
   6  -9   7       22.91       22.90     20.01 o 
   7  -9   7     1773.98     1643.70     94.47 o 
   8  -9   7       30.78       53.24     36.07 o 
   9  -9   7      301.46      384.73     61.83 o 
  10  -9   7      577.75      602.86     79.01 o 
  -7  -8   7       89.11      194.08     75.57 o 
  -6  -8   7      127.98       85.88     56.68 o 
  -5  -8   7     1439.27     1454.77    132.25 o 
  -4  -8   7       23.42        0.00     36.07 o 
  -3  -8   7     1574.81     1654.42     65.74 o 
  -2  -8   7     1001.90      953.25     50.84 o 
  -1  -8   7        5.83       10.13     17.58 o 
   0  -8   7     2421.12     2531.23     77.58 o 
   1  -8   7       63.12       82.67     22.44 o 
   2  -8   7     3941.52     3928.31    151.14 o 
   3  -8   7     2194.75     2205.59    110.78 o 
   4  -8   7     3149.49     3195.36     68.49 o 
   5  -8   7     1260.29     1339.89     54.03 o 
   6  -8   7     1566.53     1565.18     60.03 o 
   7  -8   7     1008.24      874.23     72.14 o 
   8  -8   7        4.57       53.24     36.07 o 
   9  -8   7       14.90       48.09     39.50 o 
  10  -8   7       26.53        8.59     36.07 o 
  -8  -7   7     2606.62     2660.49    194.08 o 
  -7  -7   7        0.98       24.05     48.09 o 
  -6  -7   7      647.58      516.98     89.31 o 
  -5  -7   7      149.66      182.06     60.11 o 
  -4  -7   7      275.10      235.30     58.40 o 
  -3  -7   7      608.87      584.80     55.82 o 
  -2  -7   7     6690.11     6614.49    134.89 o 
  -1  -7   7      788.52      935.73     61.83 o 
   0  -7   7     2575.38     2590.23     74.25 o 
   1  -7   7     1780.73     1688.03     59.67 o 
   2  -7   7     6069.07     6291.57     96.71 o 
   3  -7   7     2438.09     2449.95     93.28 o 
   4  -7   7       12.91       15.13     14.61 o 
   5  -7   7       92.49       98.14     48.95 o 
   6  -7   7        5.09       -8.04     16.87 o 
   7  -7   7      184.19      235.30     46.37 o 
   8  -7   7      392.26      350.38     56.68 o 
   9  -7   7      240.64      238.74     56.68 o 
  10  -7   7       42.91       34.35     42.94 o 
  -8  -6   7      938.49      829.58    116.79 o 
  -7  -6   7      884.45      973.85    118.51 o 
  -6  -6   7      279.26      326.33     75.57 o 
  -5  -6   7       10.71       17.18     39.50 o 
  -4  -6   7     9033.46     9536.60    173.16 o 
  -3  -6   7     1686.08     1823.15     63.86 o 
  -2  -6   7      371.69      422.11     33.84 o 
  -1  -6   7     1069.40     1059.57     46.11 o 
   0  -6   7     2578.21     2811.70     78.52 o 
   1  -6   7      850.46      790.59     47.24 o 
   2  -6   7     3026.05     3047.45     59.63 o 
   3  -6   7     8848.68     8531.60    137.77 o 
   4  -6   7    10182.53    10278.01    166.83 o 
   5  -6   7      282.78      299.39     43.80 o 
   6  -6   7     1032.06     1055.03     49.40 o 
   7  -6   7     2814.20     2921.56    132.25 o 
   8  -6   7      126.11      164.88     46.37 o 
   9  -6   7       39.85       54.96     37.79 o 
  10  -6   7        4.85        3.44     37.79 o 
  -9  -5   7     1750.41     1976.90    171.76 o 
  -8  -5   7     1135.53     1272.71    132.25 o 
  -7  -5   7     2414.55     2638.16    170.04 o 
  -6  -5   7       75.64       91.03     46.37 o 
  -5  -5   7     1031.30     1008.20     94.47 o 
  -4  -5   7        8.12       -9.16     16.09 o 
  -3  -5   7       77.99       91.64     20.96 o 
  -2  -5   7     7560.61     7161.34    133.27 o 
  -1  -5   7      269.27      236.13     19.06 o 
   0  -5   7     7020.71     6603.47     95.54 o 
   1  -5   7    13341.77    13184.45    157.85 o 
   2  -5   7     2071.06     2079.06     47.60 o 
   3  -5   7     2943.16     2904.63     59.15 o 
   4  -5   7       32.04       17.38     16.32 o 
   5  -5   7        3.04       23.93     17.58 o 
   6  -5   7      308.21      370.12     42.94 o 
   7  -5   7     2752.28     2854.57    132.25 o 
   8  -5   7      363.88      424.24     63.55 o 
   9  -5   7     2269.49     2062.78    127.10 o 
  10  -5   7      125.45       56.68     46.37 o 
  -9  -4   7      443.56      410.49     91.03 o 
  -8  -4   7      589.44      580.53     97.90 o 
  -7  -4   7      122.98       70.42     44.66 o 
  -6  -4   7     2765.47     2792.74    156.30 o 
  -5  -4   7      207.55      223.28     51.53 o 
  -4  -4   7        1.18      -23.02     24.90 o 
  -3  -4   7     3802.04     3943.65     95.32 o 
  -2  -4   7      596.29      530.02     34.22 o 
  -1  -4   7     1231.88     1196.74     55.96 o 
   0  -4   7     1686.95     1823.58     49.90 o 
   1  -4   7     4993.63     5001.40    124.26 o 
   2  -4   7     2575.45     2474.84     49.95 o 
   3  -4   7    10544.88    10608.45    134.16 o 
   4  -4   7      458.62      472.82     32.03 o 
   5  -4   7       38.25       64.21     20.22 o 
   6  -4   7       31.54       41.22     30.92 o 
   7  -4   7       53.08       12.02     27.48 o 
   8  -4   7      621.06      771.18     79.01 o 
   9  -4   7       62.33       58.40     41.22 o 
  10  -4   7        0.95       12.02     39.50 o 
  -9  -3   7     1533.83     1729.57    145.99 o 
  -8  -3   7     4168.06     4228.61    216.41 o 
  -7  -3   7      218.02      243.89     65.27 o 
  -6  -3   7       52.16       79.01     42.94 o 
  -5  -3   7     1322.91     1336.26     99.62 o 
  -4  -3   7      759.69      779.51     46.37 o 
  -3  -3   7     1197.70     1324.23     82.44 o 
  -2  -3   7    10757.42    10834.32    261.07 o 
  -1  -3   7     8698.44    10181.58    164.88 o 
   0  -3   7      266.54      394.56     24.73 o 
   1  -3   7     1142.58     1262.79     55.82 o 
   2  -3   7      829.33      842.00     28.68 o 
   3  -3   7       23.33       13.38     11.36 o 
   4  -3   7       64.21       34.04     40.36 o 
   5  -3   7       24.38        0.80     16.87 o 
   6  -3   7      227.02      243.89     46.37 o 
   7  -3   7     3525.20     3548.46    151.14 o 
   8  -3   7       87.36       89.31     41.22 o 
   9  -3   7     1517.91     1248.66    106.49 o 
  10  -3   7      315.18      348.66     72.14 o 
  -8  -2   7     1778.01     1727.86    133.97 o 
  -7  -2   7     2700.79     2598.66    154.58 o 
  -6  -2   7      136.62       53.24     39.50 o 
  -5  -2   7      821.07      788.36     79.01 o 
  -4  -2   7     4331.66     4154.76    158.01 o 
  -3  -2   7       22.41       41.22     24.05 o 
  -2  -2   7       86.23      123.66     27.48 o 
  -1  -2   7      397.75      541.84     30.07 o 
   0  -2   7      285.55      264.14     19.22 o 
   1  -2   7     2524.71     2487.02     99.62 o 
   2  -2   7      112.03       91.03     32.63 o 
   3  -2   7    16465.77    16248.04    352.10 o 
   4  -2   7     4278.44     4022.36     89.54 o 
   5  -2   7       95.82      108.17     22.22 o 
   6  -2   7     1853.26     1698.66    103.05 o 
   7  -2   7       31.29       49.81     32.63 o 
   8  -2   7      308.60      281.68     58.40 o 
   9  -2   7      555.27      549.62     79.01 o 
  10  -2   7     1908.58     1829.19    133.97 o 
 -10  -1   7      778.67      954.96    145.99 o 
  -9  -1   7      225.00      192.37     80.72 o 
  -8  -1   7     1033.36      977.29    123.66 o 
  -7  -1   7       68.21       72.14     39.50 o 
  -6  -1   7      313.14      310.88     58.40 o 
  -5  -1   7     5305.74     4724.99    178.63 o 
  -4  -1   7      603.63      544.46     58.40 o 
  -3  -1   7     1597.05     1508.01     80.72 o 
  -2  -1   7     1228.54     1142.17     61.83 o 
  -1  -1   7     1686.25     1389.50     72.14 o 
   0  -1   7      958.22      976.41     46.37 o 
   1  -1   7     5512.99     5580.33    163.17 o 
   2  -1   7       17.91       12.02     27.48 o 
   3  -1   7      772.39      668.13     61.83 o 
   4  -1   7     1630.96     1561.25     91.03 o 
   5  -1   7       77.54       48.43     18.10 o 
   6  -1   7     3648.95     3912.58    159.73 o 
   7  -1   7     2096.57     2045.60    121.95 o 
   8  -1   7      123.53       82.44     39.50 o 
   9  -1   7     1111.37     1205.72    106.49 o 
  -9   0   7       40.41        0.00     56.68 o 
  -8   0   7     1748.83     1812.02    152.86 o 
  -7   0   7     1794.13     1958.01    149.43 o 
  -6   0   7      120.85      147.71     58.40 o 
  -5   0   7     1704.39     1707.25    116.79 o 
  -4   0   7      377.31      429.39     60.11 o 
  -3   0   7      602.30      786.64     66.98 o 
  -2   0   7      327.18      317.75     39.50 o 
  -1   0   7      474.95      563.81     78.15 o 
   0   0   7     2325.46     2577.91     58.14 o 
   1   0   7    24083.91    27092.66    520.42 o 
   2   0   7       39.28       51.53     29.20 o 
   3   0   7     2757.30     3215.26    130.53 o 
   4   0   7     2274.81     2675.95    121.95 o 
   5   0   7       24.43       53.24     34.35 o 
   6   0   7     1810.26     1880.72    109.92 o 
   7   0   7      669.52      929.20     85.88 o 
   8   0   7     1384.02     1568.12    111.64 o 
   9   0   7      232.28      218.13     60.11 o 
 -10   1   7      606.91      587.40    123.66 o 
  -9   1   7      650.01      709.35    118.51 o 
  -8   1   7      154.70      218.13     79.01 o 
  -7   1   7      352.14      316.03     77.29 o 
  -6   1   7      607.82      762.59     92.75 o 
  -5   1   7      433.84      407.06     66.98 o 
  -4   1   7    11046.54    10087.18    281.68 o 
  -3   1   7    15507.71    16309.87    369.27 o 
  -2   1   7    10006.47     9590.81    233.59 o 
  -1   1   7      951.08     1188.31     92.75 o 
   0   1   7       61.12       50.91     15.86 o 
   1   1   7      469.82      474.38     29.20 o 
   2   1   7     2452.35     2522.70    117.65 o 
   3   1   7     1672.18     1690.07     97.90 o 
   4   1   7        6.39      -25.76     25.76 o 
   5   1   7      730.15      894.84     79.01 o 
   6   1   7     1786.53     2124.61    120.23 o 
   7   1   7     2249.61     2105.72    127.10 o 
   8   1   7     2711.39     2693.12    147.71 o 
   9   1   7     1331.93     1209.16    109.92 o 
 -10   2   7     1035.91     1020.23    145.99 o 
  -9   2   7      568.29      546.18    113.36 o 
  -8   2   7     9963.82     9413.90    350.38 o 
  -7   2   7      549.10      477.48     84.16 o 
  -6   2   7      420.34      439.69     77.29 o 
  -5   2   7     1371.84     1245.23    101.34 o 
  -4   2   7      519.92      597.71     70.42 o 
  -3   2   7      216.69      216.41     44.66 o 
  -2   2   7     1348.61     1547.51     82.44 o 
  -1   2   7     6086.82     5776.66    127.96 o 
   0   2   7     4063.81     4171.03     89.54 o 
   1   2   7        0.52       -1.21     24.05 o 
   2   2   7     2898.02     2511.06     82.44 o 
   3   2   7     7440.14     6988.05    134.50 o 
   4   2   7      111.98      113.36     41.22 o 
   5   2   7      988.40     1076.91     85.88 o 
   6   2   7      314.72      384.73     63.55 o 
   7   2   7     2326.95     2313.54    135.69 o 
   8   2   7       80.17       37.79     44.66 o 
   9   2   7      550.80      614.88     89.31 o 
 -10   3   7      487.50      465.46    115.08 o 
  -9   3   7        8.17       91.03     79.01 o 
  -8   3   7      406.51      597.71    108.21 o 
  -7   3   7      335.77      460.30     85.88 o 
  -6   3   7     3474.07     3539.87    180.34 o 
  -5   3   7     6148.31     5918.68    219.85 o 
  -4   3   7     2758.47     2962.78    140.84 o 
  -3   3   7     4340.86     4147.89    154.58 o 
  -2   3   7      105.74       89.63     23.66 o 
  -1   3   7        4.19       14.13     18.56 o 
   0   3   7        2.98       -6.44     15.86 o 
   1   3   7      773.21      733.12     39.97 o 
   2   3   7       25.33       33.96     17.43 o 
   3   3   7     1267.87     1243.71     54.88 o 
   4   3   7       77.62       39.50     34.35 o 
   5   3   7       16.06       22.33     30.92 o 
   6   3   7     2014.63     2016.41    120.23 o 
   7   3   7      161.40      152.86     51.53 o 
   8   3   7      143.56      164.88     54.96 o 
   9   3   7      754.02      743.70     96.18 o 
 -10   4   7     1446.64     1650.57    173.47 o 
  -9   4   7      720.96      472.33    108.21 o 
  -8   4   7     1005.70     1131.87    132.25 o 
  -7   4   7      719.31      786.64    103.05 o 
  -6   4   7     2505.67     2327.28    147.71 o 
  -5   4   7       65.81       24.05     42.94 o 
  -4   4   7     1968.13     1940.83    118.51 o 
  -3   4   7      487.92      425.95     58.40 o 
  -2   4   7      279.68      314.15     33.25 o 
  -1   4   7       19.27       17.39     24.05 o 
   0   4   7      345.23      290.81     60.11 o 
   1   4   7     2377.25     2284.71    164.88 o 
   2   4   7     2267.85     2330.70     75.79 o 
   3   4   7     2864.49     3018.32     91.21 o 
   4   4   7      619.59      547.90     65.27 o 
   5   4   7      342.57      362.40     58.40 o 
   6   4   7      701.74      554.77     72.14 o 
   7   4   7     4075.44     4036.25    183.78 o 
   8   4   7     1874.59     1970.03    132.25 o 
 -10   5   7       52.28       27.48     77.29 o 
  -9   5   7        1.46      -10.31     65.27 o 
  -8   5   7        0.50      -22.33     58.40 o 
  -7   5   7      290.14      333.21     79.01 o 
  -6   5   7     2023.74     2114.31    147.71 o 
  -5   5   7     1297.17     1398.09    115.08 o 
  -4   5   7     2924.97     2821.94    144.27 o 
  -3   5   7    20565.83    20194.98    458.59 o 
  -2   5   7       33.55       33.72     24.70 o 
  -1   5   7       31.59       71.28     25.50 o 
   0   5   7        4.92       -2.22     36.93 o 
   1   5   7      771.34      611.10     43.52 o 
   2   5   7     6827.75     6549.96    143.73 o 
   3   5   7      967.41      957.42     66.98 o 
   4   5   7     1779.28     1660.87    106.49 o 
   5   5   7     1724.63     1573.28    106.49 o 
   6   5   7     1535.02     1367.17    103.05 o 
   7   5   7        5.56        8.59     36.07 o 
   8   5   7     2848.68     3167.17    171.76 o 
 -10   6   7      353.93      599.43    127.10 o 
  -9   6   7      498.47      472.33    113.36 o 
  -8   6   7     4061.57     3692.74    223.28 o 
  -7   6   7      580.74      613.17     97.90 o 
  -6   6   7        1.84       61.83     54.96 o 
  -5   6   7       13.58       39.50     53.24 o 
  -4   6   7      819.66      858.78     87.60 o 
  -3   6   7      241.10      228.43     56.68 o 
  -2   6   7     6642.67     6159.18    140.08 o 
  -1   6   7     6605.16     6210.80    140.82 o 
   0   6   7       24.68       59.30     25.42 o 
   1   6   7       47.94       46.86     25.16 o 
   2   6   7      386.75      359.95     40.56 o 
   3   6   7      445.10      490.75     59.26 o 
   4   6   7      312.09      304.01     54.96 o 
   5   6   7       60.78       70.42     42.94 o 
   6   6   7     2779.07     2873.46    149.43 o 
   7   6   7      934.38      915.46     96.18 o 
   8   6   7     1645.51     1660.87    127.10 o 
 -10   7   7       97.33      -30.92     80.72 o 
  -9   7   7      365.72      477.48    109.92 o 
  -8   7   7     1623.46     1636.83    158.01 o 
  -7   7   7      592.33      618.32    104.77 o 
  -6   7   7     4109.96     4178.80    204.39 o 
  -5   7   7     1815.57     1770.80    130.53 o 
  -4   7   7      353.70      341.79     70.42 o 
  -3   7   7      103.41      135.96     33.84 o 
  -2   7   7        8.95      -22.69     22.69 o 
  -1   7   7     3787.73     3783.39    225.86 o 
   0   7   7      529.29      482.38     44.32 o 
   1   7   7      175.12      186.37     35.16 o 
   2   7   7      832.74      882.42     58.26 o 
   3   7   7     1838.88     1939.12    118.51 o 
   4   7   7       79.93      127.10     44.66 o 
   5   7   7      586.08      556.49     73.85 o 
   6   7   7      173.34      242.17     61.83 o 
   7   7   7     1911.89     1841.22    130.53 o 
 -10   8   7       92.78      158.01     94.47 o 
  -9   8   7      707.63      580.53    116.79 o 
  -8   8   7      138.91      161.45     84.16 o 
  -7   8   7      285.97      283.40     80.72 o 
  -6   8   7     2995.33     2746.37    173.47 o 
  -5   8   7      668.23      632.06     92.75 o 
  -4   8   7     2281.58     2124.61    142.56 o 
  -3   8   7     7257.84     7272.81    167.98 o 
  -2   8   7     1530.89     1498.05     73.61 o 
  -1   8   7       69.97       35.76     31.77 o 
   0   8   7     1173.07     1183.14     65.55 o 
   1   8   7        7.44       -9.59     24.70 o 
   2   8   7      225.74      278.37     40.67 o 
   3   8   7     3153.96     3378.42    156.30 o 
   4   8   7       15.35       25.76     34.35 o 
   5   8   7     1454.90     1602.48    113.36 o 
  -9   9   7      424.20      489.50    113.36 o 
  -8   9   7       82.52       63.55     75.57 o 
  -7   9   7      183.11      152.86     80.72 o 
  -6   9   7       16.21      106.49     58.40 o 
  -5   9   7     9159.26     9041.19    317.75 o 
  -4   9   7      950.50      900.00    103.05 o 
  -3   9   7     4369.32     4102.41    123.24 o 
  -2   9   7     1803.53     1826.44    158.01 o 
  -1   9   7       49.22       48.19     30.95 o 
   0   9   7       36.45       23.00     27.85 o 
   1   9   7     2147.42     2049.71     88.96 o 
   2   9   7     2756.00     2767.12    372.71 o 
   3   9   7      178.78      278.24     58.40 o 
  -9  10   7     1895.47     1920.22    188.93 o 
  -8  10   7      208.59      245.61     96.18 o 
  -7  10   7        2.42        1.72     61.83 o 
  -6  10   7     1081.81     1143.89    125.38 o 
  -5  10   7      840.42      881.10    111.64 o 
  -4  10   7      406.59      453.77    127.10 o 
  -3  10   7     2415.94     2377.15     98.17 o 
  -2  10   7     3784.36     3551.04    118.35 o 
  -1  10   7       54.47       27.34     29.07 o 
   0  10   7     1167.90     1351.80     75.55 o 
   1  10   7      502.11      478.05     94.47 o 
   2  10   7       10.25       10.31     44.66 o 
  -9  11   7     1311.94     1269.27    163.17 o 
  -8  11   7      385.88      510.11    118.51 o 
  -7  11   7      766.28      826.14    121.95 o 
  -6  11   7      932.31      949.81    123.66 o 
  -5  11   7        8.32       44.66     56.68 o 
  -4  11   7      560.32      596.53     58.92 o 
  -3  11   7       22.27       -2.61     27.62 o 
  -2  11   7     1451.50     1424.76     80.72 o 
  -1  11   7     1022.39     1002.44     68.22 o 
   0  11   7       52.62       34.35     48.09 o 
   1  11   7      355.78      559.92     89.31 o 
   2  11   7      304.99      316.03     75.57 o 
  -8  12   7      220.35      176.91     94.47 o 
  -7  12   7     1967.55     2071.37    180.34 o 
  -6  12   7      312.30      302.29     89.31 o 
  -5  12   7      837.67      988.28     75.45 o 
  -4  12   7     1007.34     1121.75     77.58 o 
  -3  12   7     2321.63     2301.52    163.17 o 
  -2  12   7      371.46      395.04     80.72 o 
  -1  12   7      206.71      262.79     68.70 o 
   0  12   7      308.16      228.43     68.70 o 
   1  12   7      874.73      716.22    104.77 o 
  -8  13   7      120.67      259.35    104.77 o 
  -7  13   7        7.45      120.23     79.01 o 
  -6  13   7      187.37      142.56     80.72 o 
  -5  13   7     1597.55     1688.35    154.58 o 
  -4  13   7     3181.54     3419.65    206.11 o 
  -3  13   7      409.98      446.56     89.31 o 
  -2  13   7      987.46      733.39    104.77 o 
  -1  13   7        0.22      -13.74     48.09 o 
   0  13   7      312.06      250.76     79.01 o 
   1  13   7     2024.74     2153.81    166.60 o 
  -7  14   7      559.83      597.71    123.66 o 
  -6  14   7      997.38     1159.35    145.99 o 
  -5  14   7      751.45      815.84    125.38 o 
  -4  14   7       44.24      118.51     68.70 o 
  -3  14   7     1266.00     1274.42    139.12 o 
  -2  14   7      246.17      293.70     79.01 o 
  -1  14   7     1232.64     1033.97    125.38 o 
   0  14   7       42.75      120.23     63.55 o 
   1  14   7     1974.14     2124.61    171.76 o 
  -6  15   7       14.81      139.12     82.44 o 
  -5  15   7     1330.53     1430.72    159.73 o 
  -4  15   7     1136.92     1348.28    149.43 o 
  -3  15   7      214.81      209.54     84.16 o 
  -2  15   7     1664.07     1708.96    161.45 o 
  -1  15   7      371.26      425.95     99.62 o 
   0  15   7       36.58      -17.18     58.40 o 
   2 -17   8       70.41       58.40     68.70 o 
   0 -16   8      190.38      138.42     71.28 o 
   1 -16   8      406.14      400.89     53.70 o 
   2 -16   8      145.57      206.80     45.72 o 
   3 -16   8      138.03      118.51     48.09 o 
   4 -16   8       65.42      -12.02     36.07 o 
   5 -16   8      132.33      212.98     56.68 o 
  -2 -15   8      641.01      759.16    123.66 o 
  -1 -15   8      391.80      407.08     95.32 o 
   0 -15   8     1643.86     1607.87     87.05 o 
   1 -15   8       16.78       73.94     36.32 o 
   2 -15   8      114.01      140.33     39.40 o 
   3 -15   8      373.68      319.46     60.11 o 
   4 -15   8       12.25       25.76     39.50 o 
   5 -15   8       98.95       77.29     48.09 o 
   6 -15   8      790.19      776.33     82.44 o 
  -3 -14   8      767.19      752.29    123.66 o 
  -2 -14   8      427.55      238.74     85.88 o 
  -1 -14   8      164.55      212.73     40.84 o 
   0 -14   8      239.69      312.59     80.72 o 
   1 -14   8       38.29      164.88     63.55 o 
   2 -14   8      303.35      291.69     62.69 o 
   3 -14   8      746.65      726.52     77.29 o 
   4 -14   8      422.22      274.81     56.68 o 
   5 -14   8      567.69      741.98     77.29 o 
   6 -14   8      812.93      932.63     85.88 o 
  -4 -13   8      784.06      656.10    116.79 o 
  -3 -13   8      395.71      362.40     89.31 o 
  -2 -13   8        4.78        6.66     27.57 o 
  -1 -13   8       17.31       44.00     29.21 o 
   0 -13   8       37.09       25.91     26.01 o 
   1 -13   8     1811.89     1829.28    136.55 o 
   2 -13   8      100.67      102.45     33.49 o 
   3 -13   8       33.05       -3.44     24.73 o 
   4 -13   8     4263.01     4108.38    158.01 o 
   5 -13   8     1892.55     2037.02    115.08 o 
   6 -13   8        0.80       27.48     37.79 o 
   7 -13   8      761.82      994.46     85.88 o 
  -5 -12   8      160.19      207.82     85.88 o 
  -4 -12   8     1176.64     1154.19    133.97 o 
  -3 -12   8     2583.28     2763.54    185.50 o 
  -2 -12   8     1880.33     1891.03     82.29 o 
  -1 -12   8     1130.67     1188.19     66.67 o 
   0 -12   8      366.98      366.77     60.11 o 
   1 -12   8     1588.44     1629.89     74.68 o 
   2 -12   8     1985.39     1965.51     82.12 o 
   3 -12   8       28.90       41.59     30.06 o 
   4 -12   8        3.27       18.89     30.92 o 
   5 -12   8       29.90        5.15     34.35 o 
   6 -12   8      340.89      338.36     56.68 o 
   7 -12   8      571.05      683.59     72.14 o 
  -5 -11   8     1863.22     1820.61    166.60 o 
  -4 -11   8     5363.70     5959.91    276.53 o 
  -3 -11   8      169.51      106.49     56.68 o 
  -2 -11   8     1404.67     1414.50     70.54 o 
  -1 -11   8     1620.84     1542.09    109.92 o 
   0 -11   8       21.66       58.12     25.98 o 
   1 -11   8      359.04      381.30     40.84 o 
   2 -11   8     3249.41     3126.44     98.96 o 
   3 -11   8      960.64      906.87     72.14 o 
   4 -11   8       96.87       77.29     36.07 o 
   5 -11   8      346.60      310.88     53.24 o 
   6 -11   8      500.27      551.33     63.55 o 
   7 -11   8      875.52      879.39     77.29 o 
  -6 -10   8      111.96      199.24     87.60 o 
  -5 -10   8      278.45      309.16     85.88 o 
  -4 -10   8       13.94       29.20     49.81 o 
  -3 -10   8     3762.13     3886.59    243.89 o 
  -2 -10   8      254.46      246.69     38.64 o 
  -1 -10   8     1191.08     1198.59     62.70 o 
   0 -10   8       29.19       18.53     22.98 o 
   1 -10   8       88.37       50.18     38.64 o 
   2 -10   8      550.69      533.34     44.49 o 
   3 -10   8      600.99      529.01     58.40 o 
   4 -10   8     2047.27     1787.97     94.47 o 
   5 -10   8      125.13      104.77     37.79 o 
   6 -10   8     1528.05     1509.73     89.31 o 
   7 -10   8      283.09      264.50     49.81 o 
  -7  -9   8     2665.22     2794.46    199.24 o 
  -6  -9   8     1090.95     1207.44    133.97 o 
  -5  -9   8      376.18      329.77     80.72 o 
  -4  -9   8      177.85      178.63     61.83 o 
  -3  -9   8     4329.62     4158.81    159.73 o 
  -2  -9   8      295.71      293.31     35.58 o 
  -1  -9   8       42.09       28.79     20.54 o 
   0  -9   8     3803.78     3785.10    156.30 o 
   1  -9   8      807.43      735.79     46.62 o 
   2  -9   8      600.49      625.57     62.69 o 
   3  -9   8      578.01      623.47     60.11 o 
   4  -9   8     1942.06     1894.46     96.18 o 
   5  -9   8      857.25      795.23     65.27 o 
   6  -9   8       15.96       25.76     32.63 o 
   7  -9   8      134.95      164.88     42.94 o 
   8  -9   8     1847.65     1945.99    113.36 o 
   9  -9   8       94.00       75.57     42.94 o 
  -7  -8   8      349.32      305.72     87.60 o 
  -6  -8   8      196.85      257.63     77.29 o 
  -5  -8   8       38.77       53.24     48.09 o 
  -4  -8   8     6824.81     6610.86    259.35 o 
  -3  -8   8     3325.93     3164.07    107.35 o 
  -2  -8   8     1020.86      952.77     53.04 o 
  -1  -8   8        2.68       -0.33     18.80 o 
   0  -8   8       83.31       95.46     34.35 o 
   1  -8   8     1765.35     1846.59     67.00 o 
   2  -8   8      588.00      554.01     39.35 o 
   3  -8   8       56.67       24.05     27.48 o 
   4  -8   8      210.71      242.17     27.14 o 
   5  -8   8     1095.64     1121.95     50.97 o 
   6  -8   8     1137.48     1170.13     93.61 o 
   7  -8   8      483.85      420.80     56.68 o 
   8  -8   8      266.73      223.28     51.53 o 
   9  -8   8       66.52       41.22     41.22 o 
  10  -8   8       30.18       51.53     48.09 o 
  -8  -7   8      316.34      352.10     96.18 o 
  -7  -7   8       84.48      139.12     66.98 o 
  -6  -7   8      610.71      520.42     91.03 o 
  -5  -7   8     1696.69     1751.90    132.25 o 
  -4  -7   8     3357.18     3584.53    178.63 o 
  -3  -7   8       17.42       43.51     21.46 o 
  -2  -7   8     1014.65     1019.85     51.96 o 
  -1  -7   8       13.34       66.44     21.23 o 
   0  -7   8     5896.73     6005.60    124.96 o 
   1  -7   8      769.21      756.30     50.67 o 
   2  -7   8    10827.40    10240.08    140.08 o 
   3  -7   8     1547.86     1582.05     55.01 o 
   4  -7   8       15.86       20.56     18.56 o 
   5  -7   8       43.63       59.00     24.05 o 
   6  -7   8      324.03      363.98     38.64 o 
   7  -7   8       88.05       56.68     36.07 o 
   8  -7   8      387.45      415.65     63.55 o 
   9  -7   8     3326.33     3624.03    166.60 o 
  10  -7   8     2211.98     2368.50    145.99 o 
  -8  -6   8        5.67       12.02     48.09 o 
  -7  -6   8      455.96      472.33     89.31 o 
  -6  -6   8      465.77      462.02     84.16 o 
  -5  -6   8      997.69      975.57     99.62 o 
  -4  -6   8     2636.31     2807.28    102.19 o 
  -3  -6   8     1948.99     2106.75    152.00 o 
  -2  -6   8     2671.18     2718.24     80.05 o 
  -1  -6   8      823.14      857.30    108.21 o 
   0  -6   8     1545.53     1434.85     43.02 o 
   1  -6   8      188.01      224.90     22.69 o 
   2  -6   8     5269.87     5250.93    110.20 o 
   3  -6   8     4457.09     4160.84     92.90 o 
   4  -6   8     4967.28     4707.40    103.71 o 
   5  -6   8     6902.42     6817.59    133.70 o 
   6  -6   8     1193.19     1166.01     54.29 o 
   7  -6   8     1398.53     1439.31     94.47 o 
   8  -6   8      319.13      321.18     58.40 o 
   9  -6   8      272.74      336.64     66.98 o 
  10  -6   8      128.47       84.16     49.81 o 
  -8  -5   8     1100.39      989.31    121.95 o 
  -7  -5   8     2986.67     2892.36    176.91 o 
  -6  -5   8       82.24      106.49     48.09 o 
  -5  -5   8      588.22      662.98     84.16 o 
  -4  -5   8     8617.45     8620.18    161.13 o 
  -3  -5   8     3566.28     3589.98     93.61 o 
  -2  -5   8      161.85      169.61     22.37 o 
  -1  -5   8     1657.48     1505.39     43.74 o 
   0  -5   8    21562.26    20721.49    232.14 o 
   1  -5   8       17.41       14.43     11.74 o 
   2  -5   8     1610.79     1643.77     55.83 o 
   3  -5   8      895.78      801.77     41.89 o 
   4  -5   8      425.73      470.53     96.18 o 
   5  -5   8      151.92      168.33     26.39 o 
   6  -5   8       49.54       61.66     23.66 o 
   7  -5   8     2189.09     2213.92    118.51 o 
   8  -5   8      586.38      527.29     70.42 o 
   9  -5   8      104.75       51.53     41.22 o 
  10  -5   8        9.36      -37.79     37.79 o 
  -9  -4   8      185.65      207.82     73.85 o 
  -8  -4   8      117.26       60.11     54.96 o 
  -7  -4   8     1497.41     1549.23    132.25 o 
  -6  -4   8      573.41      669.85     85.88 o 
  -5  -4   8      218.83      348.66     61.83 o 
  -4  -4   8     7423.41     7477.37    145.52 o 
  -3  -4   8     4721.66     4467.67    101.91 o 
  -2  -4   8     2061.54     2022.38     53.65 o 
  -1  -4   8       63.25       65.87     21.60 o 
   0  -4   8      240.23      244.14     19.68 o 
   1  -4   8     1143.20     1089.96     33.57 o 
   2  -4   8      520.00      491.98     33.94 o 
   3  -4   8      263.96      270.30     27.14 o 
   4  -4   8      103.72      108.41     22.98 o 
   5  -4   8     1345.93     1272.34     54.29 o 
   6  -4   8     1499.61     1286.45     87.60 o 
   7  -4   8      161.62      219.85     49.81 o 
   8  -4   8      143.16      147.71     48.09 o 
   9  -4   8      191.41      180.34     56.68 o 
  10  -4   8       39.47       30.92     46.37 o 
  -9  -3   8     1507.52     1289.88    132.25 o 
  -8  -3   8     1151.61      912.02    109.92 o 
  -7  -3   8       18.26       -3.44     34.35 o 
  -6  -3   8     1108.60     1126.71    103.05 o 
  -5  -3   8     2228.61     2054.19    121.95 o 
  -4  -3   8     2486.53     2813.35    133.97 o 
  -3  -3   8        2.66        6.87     22.33 o 
  -2  -3   8      978.09     1071.60     56.68 o 
  -1  -3   8     6823.74     6777.49    126.24 o 
   0  -3   8     7243.44     7164.46    122.51 o 
   1  -3   8     4104.02     4076.85     75.29 o 
   2  -3   8     2274.93     2265.45    101.34 o 
   3  -3   8      589.43      565.46     36.19 o 
   4  -3   8       32.13       16.62     18.56 o 
   5  -3   8     1190.55     1227.24     52.78 o 
   7  -3   8      360.93      396.75     63.55 o 
   8  -3   8      886.40      853.62     87.60 o 
   9  -3   8     6616.91     6640.06    247.33 o 
  -9  -2   8      332.11      352.10     99.62 o 
  -7  -2   8      163.86      109.92     48.09 o 
  -6  -2   8     1073.91     1224.61    103.05 o 
  -5  -2   8      775.66      846.75     82.44 o 
  -4  -2   8     3044.18     2921.56    132.25 o 
  -3  -2   8       11.03       15.46     22.33 o 
  -2  -2   8      252.59      317.43     47.23 o 
  -1  -2   8     1719.47     1677.18     53.22 o 
   0  -2   8     3688.37     3725.37     74.34 o 
   1  -2   8     8228.24     8294.06    214.69 o 
   2  -2   8     6888.85     6743.11    194.08 o 
   3  -2   8     5797.02     5819.07    183.78 o 
   4  -2   8       13.70       -5.15     25.76 o 
   5  -2   8     4520.70     4335.13    139.12 o 
   6  -2   8      168.35      233.59     49.81 o 
   7  -2   8      906.45     1013.36     92.75 o 
   8  -2   8        0.09      -12.02     32.63 o 
   9  -2   8      668.74      599.43     84.16 o 
  -9  -1   8        4.13        3.44     61.83 o 
  -8  -1   8      696.63      735.11    111.64 o 
  -5  -1   8      579.40      601.14     65.27 o 
  -4  -1   8    13801.25    12627.44    314.31 o 
  -3  -1   8       11.82       18.89     18.89 o 
  -2  -1   8      174.49      151.14     34.35 o 
  -1  -1   8     9233.69     8747.61    149.01 o 
   0  -1   8     3810.57     3554.67    174.33 o 
   1  -1   8     4551.01     4122.12    144.27 o 
   2  -1   8      347.71      290.27     48.09 o 
   3  -1   8      300.12      261.07     48.09 o 
   4  -1   8      196.57      151.14     41.22 o 
   5  -1   8       44.17       22.33     29.20 o 
   6  -1   8     1054.93     1028.81     85.88 o 
   7  -1   8     7300.22     7418.11    247.33 o 
   8  -1   8       37.96       22.33     41.22 o 
   9  -1   8        1.90      -34.35     34.35 o 
 -10   0   8      565.34      372.71    113.36 o 
  -9   0   8      183.69      173.47     79.01 o 
  -8   0   8     2588.41     2976.52    197.52 o 
  -7   0   8      773.26      875.95    108.21 o 
  -6   0   8      442.41      396.75     75.57 o 
  -5   0   8     1859.81     2126.33    133.97 o 
  -4   0   8     3550.33     3938.35    164.88 o 
  -3   0   8      207.31      269.66     48.09 o 
  -2   0   8      209.08      243.37     30.06 o 
  -1   0   8      197.99      265.73     51.53 o 
   0   0   8       83.89       87.09     16.55 o 
   1   0   8     3148.25     3204.95    127.10 o 
   2   0   8     4931.54     5106.28    171.76 o 
   3   0   8       57.26       58.40     39.50 o 
   4   0   8      479.78      470.61     61.83 o 
   5   0   8     3223.87     3533.00    151.14 o 
   6   0   8      135.52      111.64     41.22 o 
   7   0   8       11.85       72.14     41.22 o 
   8   0   8      672.96      817.55     91.03 o 
   9   0   8     1231.27     1549.23    120.23 o 
 -10   1   8      752.32      863.93    137.40 o 
  -9   1   8      210.88      202.67     82.44 o 
  -8   1   8       21.79      -20.61     51.53 o 
  -7   1   8      120.61      106.49     58.40 o 
  -6   1   8        5.11      -32.63     42.94 o 
  -5   1   8      471.93      516.98     75.57 o 
  -4   1   8       10.09       37.79     37.79 o 
  -3   1   8     2797.62     3132.81    130.53 o 
  -2   1   8    20481.96    21674.79    312.72 o 
  -1   1   8    14032.80    14038.38    214.83 o 
   0   1   8      370.37      369.81     26.27 o 
   1   1   8     1177.40     1188.55     82.44 o 
   2   1   8      105.46       99.62     39.50 o 
   3   1   8        5.28        5.15     30.92 o 
   4   1   8      344.82      346.95     58.40 o 
   5   1   8     9264.71     8898.64    264.50 o 
   6   1   8      669.99      741.98     80.72 o 
   7   1   8      427.58      484.35     72.14 o 
   8   1   8     3866.50     3989.87    187.21 o 
   9   1   8     1083.58      996.18    104.77 o 
 -10   2   8      171.64      158.01     92.75 o 
  -9   2   8     2839.51     2887.20    207.82 o 
  -8   2   8     3785.49     3723.65    219.85 o 
  -7   2   8     1540.79     1801.71    144.27 o 
  -6   2   8        7.56       -6.87     41.22 o 
  -5   2   8       29.26        1.72     37.79 o 
  -4   2   8      614.26      590.84     68.70 o 
  -3   2   8       44.97       44.66     34.35 o 
  -2   2   8     6120.76     6083.09    127.92 o 
  -1   2   8    10762.51    10408.45    207.82 o 
   0   2   8      311.35      342.33     28.28 o 
   1   2   8    15901.76    16322.54    260.21 o 
   2   2   8     2868.36     2921.56    133.97 o 
   3   2   8     1374.72     1334.54     92.75 o 
   4   2   8     4345.57     4280.14    173.47 o 
   5   2   8       22.80       89.31     39.50 o 
   6   2   8      803.99      896.56     87.60 o 
   7   2   8      134.13       66.98     46.37 o 
   8   2   8       78.12       27.48     48.09 o 
   9   2   8      981.05     1100.95    113.36 o 
 -10   3   8        4.75      -32.63     63.55 o 
  -9   3   8       14.07      -51.53     65.27 o 
  -8   3   8       10.64      -24.05     51.53 o 
  -7   3   8      103.21      209.54     70.42 o 
  -6   3   8       30.21       13.74     44.66 o 
  -5   3   8     3446.94     3579.38    171.76 o 
  -4   3   8     9565.76     9245.58    269.66 o 
  -3   3   8      158.79      243.89     48.09 o 
  -2   3   8      317.27      348.19     35.81 o 
  -1   3   8     9616.42     9167.92    218.99 o 
   0   3   8     1848.60     2072.69     67.27 o 
   1   3   8      689.59      662.54     66.98 o 
   2   3   8     1191.89     1033.97     85.88 o 
   3   3   8       62.03       30.92     36.07 o 
   4   3   8      293.52      384.73     63.55 o 
   5   3   8      287.36      278.24     56.68 o 
   6   3   8     1679.31     1679.77    113.36 o 
   7   3   8     1922.93     1839.50    128.82 o 
   8   3   8       22.51        5.15     44.66 o 
 -10   4   8       43.04      -17.18     75.57 o 
  -9   4   8        0.89       -6.87     70.42 o 
  -8   4   8     1109.93     1212.59    133.97 o 
  -7   4   8     1795.94     1755.34    145.99 o 
  -6   4   8     3081.85     3119.07    173.47 o 
  -5   4   8     2061.57     1985.49    132.25 o 
  -4   4   8       20.15       37.79     41.22 o 
  -3   4   8     2547.70     2554.00    127.10 o 
  -2   4   8      306.37      280.00     34.60 o 
  -1   4   8       10.19       31.64     22.98 o 
   0   4   8      100.20      122.09     25.09 o 
   1   4   8     3512.53     3345.81     96.18 o 
   2   4   8     1894.75     1899.61    115.08 o 
   3   4   8        4.16       -8.59     36.07 o 
   4   4   8      431.16      577.10     73.85 o 
   5   4   8     1809.87     1691.79    111.64 o 
   6   4   8       35.72       85.88     44.66 o 
   7   4   8     1276.94     1537.21    120.23 o 
   8   4   8     3184.37     3203.23    176.91 o 
 -10   5   8      326.41      441.41    118.51 o 
  -9   5   8        4.66       32.63     75.57 o 
  -8   5   8       75.93        8.59     63.55 o 
  -7   5   8     2361.20     2325.57    168.32 o 
  -6   5   8     1175.82     1224.61    116.79 o 
  -5   5   8      460.17      532.44     80.72 o 
  -4   5   8        3.09       -8.59     37.79 o 
  -3   5   8     4709.60     5043.42    191.51 o 
  -2   5   8     6030.84     6370.40    142.70 o 
  -1   5   8     2387.55     2434.43    110.78 o 
   0   5   8      129.30      116.67     28.37 o 
   1   5   8      634.82      620.84     47.23 o 
   2   5   8      197.60      115.08     46.37 o 
   3   5   8        4.58       32.63     41.22 o 
   4   5   8     5472.20     5721.17    212.98 o 
   5   5   8     6387.02     6093.87    221.56 o 
   6   5   8      569.90      690.46     82.44 o 
   7   5   8      248.04      233.59     63.55 o 
   8   5   8      252.69      259.35     70.42 o 
 -10   6   8     2931.54     3115.64    233.59 o 
  -9   6   8     1937.11     2229.38    195.80 o 
  -8   6   8       27.63       24.05     66.98 o 
  -7   6   8      862.29     1023.66    118.51 o 
  -6   6   8     1083.35     1195.42    116.79 o 
  -5   6   8      136.62      185.50     60.11 o 
  -4   6   8      165.30      199.24     60.11 o 
  -3   6   8     4397.07     4257.64    120.62 o 
  -2   6   8     7195.63     7036.21    156.06 o 
  -1   6   8     3422.25     3534.07    105.58 o 
   0   6   8     1709.84     1663.07     71.66 o 
   1   6   8     4000.79     4019.14    113.99 o 
   2   6   8        2.19       24.05     37.79 o 
   3   6   8      163.89      216.41     53.24 o 
   4   6   8      937.11     1030.53     92.75 o 
   5   6   8     5438.60     5369.07    209.54 o 
   6   6   8      990.52     1121.56    104.77 o 
   7   6   8       47.23       -6.87     42.94 o 
 -10   7   8      186.98      183.78    103.05 o 
  -9   7   8       44.78      -30.92     72.14 o 
  -8   7   8      317.68      451.72    103.05 o 
  -7   7   8       17.49      -20.61     51.53 o 
  -6   7   8      198.13      231.87     73.85 o 
  -5   7   8     2381.73     2232.82    145.99 o 
  -4   7   8      665.18      649.23     84.16 o 
  -3   7   8      192.77      153.11     61.83 o 
  -2   7   8      462.00      523.87     49.18 o 
  -1   7   8      198.90      216.74     38.24 o 
   0   7   8     6659.07     6742.82    199.24 o 
   1   7   8      328.71      309.59     85.02 o 
   2   7   8     1959.32     1769.08    116.79 o 
   3   7   8     2803.46     2888.92    147.71 o 
   4   7   8      654.85      721.37     82.44 o 
   5   7   8       26.36       49.81     41.22 o 
   6   7   8     1027.07     1021.94    101.34 o 
   7   7   8       64.97       -5.15     39.50 o 
  -9   8   8       65.58       49.81     73.85 o 
  -8   8   8       34.72      -12.02     61.83 o 
  -7   8   8     3399.29     3302.85    200.95 o 
  -6   8   8      166.79       66.98     61.83 o 
  -5   8   8     1760.91     1650.57    132.25 o 
  -4   8   8     6090.85     5709.14    228.43 o 
  -3   8   8     7768.35     7491.63    174.43 o 
  -2   8   8       76.58       73.09     60.97 o 
  -1   8   8      498.00      485.88     48.58 o 
   0   8   8     1156.65     1118.10     65.55 o 
   1   8   8     2403.74     2269.89     92.30 o 
   2   8   8        7.51      -13.74     37.79 o 
   3   8   8      340.59      370.99     66.98 o 
   4   8   8       72.19       68.70     39.50 o 
   5   8   8      378.73      451.72     72.14 o 
   6   8   8      101.88       66.98     46.37 o 
  -9   9   8      521.23      487.78    116.79 o 
  -8   9   8      244.05      271.37     92.75 o 
  -7   9   8     9123.57     9331.46    352.10 o 
  -6   9   8     1877.90     1930.53    154.58 o 
  -5   9   8       35.57       30.92     54.96 o 
  -4   9   8       17.91       31.72     30.53 o 
  -3   9   8     1022.20     1131.72     71.16 o 
  -2   9   8      125.76       95.44     34.97 o 
  -1   9   8      721.30      795.39     61.25 o 
   0   9   8      988.41     1019.73     73.00 o 
   1   9   8      589.24      643.21     95.32 o 
   2   9   8       19.84       24.05     41.22 o 
   3   9   8      146.95      127.10     48.09 o 
   4   9   8     4485.86     4424.41    192.37 o 
  -9  10   8      363.87      360.69    118.51 o 
  -8  10   8       90.96      118.51     77.29 o 
  -7  10   8      271.54      238.74     87.60 o 
  -6  10   8     2630.83     2665.64    183.78 o 
  -5  10   8      971.08      834.73    108.21 o 
  -4  10   8      167.75      141.00     60.97 o 
  -3  10   8     5010.76     4941.83    145.19 o 
  -2  10   8      730.28      772.95     63.68 o 
  -1  10   8      293.67      265.70     43.72 o 
   0  10   8     1761.47     1629.06     84.78 o 
   1  10   8       23.38       27.48     44.66 o 
   2  10   8      330.79      357.25     66.98 o 
  -8  11   8     1467.47     1279.58    154.58 o 
  -7  11   8      608.61      587.40    111.64 o 
  -6  11   8      232.13      290.27     84.16 o 
  -5  11   8      273.65      298.76     49.52 o 
  -4  11   8       46.69       70.04     37.55 o 
  -3  11   8      656.31      559.61     59.82 o 
  -2  11   8      402.49      291.38     48.40 o 
  -1  11   8      502.52      495.63     56.00 o 
   0  11   8      943.78      982.44    106.49 o 
  -8  12   8       42.53      125.38     87.60 o 
  -7  12   8     1907.92     2100.57    185.50 o 
  -6  12   8      268.25      223.28     84.16 o 
  -5  12   8       40.18       47.98     36.19 o 
  -4  12   8     3960.37     4119.30    142.23 o 
  -3  12   8      659.73      535.40     86.74 o 
  -2  12   8      125.27      190.65     65.27 o 
  -1  12   8      100.38      149.43     61.83 o 
   0  12   8      558.46      491.22     87.60 o 
  -7  13   8     4641.35     4908.76    271.37 o 
  -6  13   8      185.46      208.06     51.08 o 
  -5  13   8       29.48       97.90     66.98 o 
  -4  13   8      113.78      128.82     68.70 o 
  -3  13   8      427.16      389.88     91.03 o 
  -2  13   8      110.19      168.32     70.42 o 
  -1  13   8     1026.15     1066.60    121.95 o 
  -6  14   8     1893.68     2237.97    192.37 o 
  -5  14   8      434.76      630.34    113.36 o 
  -4  14   8      737.22      669.85    111.64 o 
  -3  14   8      352.79      367.56     91.03 o 
  -2  14   8       16.40       72.14     58.40 o 
  -1  14   8       12.19       42.94     60.11 o 
  -5  15   8      125.25      140.84     82.44 o 
  -4  15   8      118.99      118.51     73.85 o 
  -3  15   8      230.64      425.95     99.62 o 
  -2  15   8       42.98        6.87     61.83 o 
  -1  15   8     2106.48     2251.71    182.06 o 
   0 -16   9      118.76      135.09     48.95 o 
   1 -16   9      573.89      529.01     73.85 o 
   2 -16   9      561.99      480.91     73.85 o 
   3 -16   9       78.68       39.50     42.94 o 
   4 -16   9      582.07      601.14     79.01 o 
  -1 -15   9      126.70      141.37     41.87 o 
   0 -15   9      224.90      190.94     42.84 o 
   1 -15   9        9.85        1.72     39.50 o 
   2 -15   9     2121.83     2411.44    132.25 o 
   3 -15   9      417.41      427.67     66.98 o 
   4 -15   9        0.63      -22.33     37.79 o 
   5 -15   9      610.14      578.82     79.01 o 
   6 -15   9     1999.41     1935.68    123.66 o 
  -3 -14   9       76.94       20.61     58.40 o 
  -2 -14   9      108.09      109.92     66.98 o 
  -1 -14   9      180.17      207.61     42.47 o 
   0 -14   9      411.62      381.30     85.88 o 
   1 -14   9       78.91      107.95     35.89 o 
   2 -14   9     3556.76     3533.00    151.14 o 
   3 -14   9      773.79     1145.61     92.75 o 
   4 -14   9      308.05      379.58     63.55 o 
   5 -14   9      200.73      200.95     53.24 o 
   6 -14   9     1155.90     1119.84     92.75 o 
   7 -14   9     3385.68     3976.13    170.04 o 
  -4 -13   9       36.96      -29.20     51.53 o 
  -3 -13   9     1127.10     1109.54    135.69 o 
  -2 -13   9       86.77       95.54     35.21 o 
  -1 -13   9       36.86       23.62     27.95 o 
   0 -13   9      129.36      137.82     36.32 o 
   1 -13   9       17.59       44.20     29.29 o 
   2 -13   9       33.10       -1.72     34.35 o 
   3 -13   9      455.65      362.40     58.40 o 
   4 -13   9     3306.64     3127.66    140.84 o 
   5 -13   9      541.93      539.31     68.70 o 
   6 -13   9      194.46      163.17     51.53 o 
   7 -13   9      609.58      637.21     73.85 o 
  -5 -12   9      221.65      328.05     96.18 o 
  -4 -12   9      517.12      463.74    101.34 o 
  -3 -12   9     1378.06     1429.00    142.56 o 
  -2 -12   9      187.10      234.58     66.13 o 
  -1 -12   9      125.97      136.83     34.94 o 
   0 -12   9      501.58      541.36     50.75 o 
   1 -12   9     5189.19     5143.76    136.97 o 
   2 -12   9      954.42     1051.14     84.16 o 
   3 -12   9      337.06      362.40     56.68 o 
   4 -12   9     1179.44     1159.35     89.31 o 
   5 -12   9     1783.58     1820.61    106.49 o 
   6 -12   9      204.41      252.48     51.53 o 
   7 -12   9      334.62      350.38     58.40 o 
  -5 -11   9      394.30      376.14     96.18 o 
  -4 -11   9      867.27      819.27    111.64 o 
  -3 -11   9      701.12      595.99     92.75 o 
  -2 -11   9     2026.28     2039.31     83.86 o 
  -1 -11   9     2112.08     2241.51     88.18 o 
   0 -11   9      513.09      452.17     45.39 o 
   1 -11   9      327.29      317.66     60.11 o 
   2 -11   9     1556.05     1360.30     89.31 o 
   3 -11   9     2148.26     2143.50    109.92 o 
   4 -11   9      264.69      286.83     51.53 o 
   5 -11   9      998.49      934.35     77.29 o 
   6 -11   9      492.76      496.37     65.27 o 
   7 -11   9      213.23      180.34     49.81 o 
  -6 -10   9     2683.38     3084.72    211.26 o 
  -5 -10   9     1221.57     1293.32    137.40 o 
  -4 -10   9      240.69      328.05     80.72 o 
  -3 -10   9       31.23       20.80     26.82 o 
  -2 -10   9     1200.19     1221.30     64.16 o 
  -1 -10   9     1684.68     1653.38     72.95 o 
   0 -10   9     1790.57     1762.44     75.11 o 
   1 -10   9      411.74      425.96     40.81 o 
   2 -10   9     1387.98     1283.01     84.16 o 
   3 -10   9        5.20       34.35     32.63 o 
   4 -10   9       28.13       24.05     34.35 o 
   5 -10   9       62.48       24.05     36.07 o 
   6 -10   9     6244.11     5789.87    185.50 o 
   7 -10   9     2754.97     2911.25    130.53 o 
  -6  -9   9       22.42       41.22     54.96 o 
  -5  -9   9       92.58      176.91     70.42 o 
  -4  -9   9      837.55      891.41    104.77 o 
  -3  -9   9     1384.63     1409.88     67.68 o 
  -2  -9   9      145.68      171.62     31.30 o 
  -1  -9   9       91.53       70.00     24.87 o 
   0  -9   9      157.39      175.35     41.22 o 
   1  -9   9       36.07       35.84     33.49 o 
   2  -9   9      287.29      274.81     46.37 o 
   3  -9   9     1218.38     1114.69     77.29 o 
   4  -9   9     1376.60     1432.44     85.88 o 
   5  -9   9      365.02      484.35     60.11 o 
   6  -9   9      111.19       94.47     41.22 o 
   8  -9   9       39.95       70.42     37.79 o 
   9  -9   9      330.59      240.46     58.40 o 
  -7  -8   9        5.99       41.22     60.11 o 
  -6  -8   9      699.01      860.49    115.08 o 
  -5  -8   9      274.86      221.56     66.98 o 
  -4  -8   9      653.78      687.02     91.03 o 
  -3  -8   9      634.39      658.86     51.53 o 
  -2  -8   9      239.24      210.56     32.52 o 
  -1  -8   9        4.60       18.89     20.65 o 
   0  -8   9     1030.26      977.88     65.27 o 
   1  -8   9     2330.84     2117.74     97.90 o 
   2  -8   9      561.89      628.62     60.11 o 
   3  -8   9      104.21       85.88     37.79 o 
   4  -8   9     1908.70     1842.93     96.18 o 
   5  -8   9      452.24      527.25     42.08 o 
   6  -8   9     1860.01     1972.87     72.19 o 
   7  -8   9      379.62      415.65     60.11 o 
   8  -8   9      445.13      367.56     63.55 o 
   9  -8   9       59.97       70.42     44.66 o 
  -7  -7   9     1411.92     1398.09    139.12 o 
  -6  -7   9     1785.25     1927.09    152.86 o 
  -5  -7   9       29.88       61.83     44.66 o 
  -4  -7   9       45.70       44.66     39.50 o 
  -3  -7   9     2766.00     2738.89     86.93 o 
  -2  -7   9     3762.45     3673.95    225.86 o 
  -1  -7   9     5172.36     4943.93    115.38 o 
   0  -7   9      535.54      530.62     38.81 o 
   1  -7   9     1083.81     1164.50     72.14 o 
   2  -7   9    16430.93    15562.74    329.77 o 
   3  -7   9      104.36      103.81     22.25 o 
   4  -7   9      225.69      260.77     29.59 o 
   5  -7   9       61.94       99.79     24.87 o 
   6  -7   9      789.03      813.04     48.91 o 
   7  -7   9       73.94       84.16     39.50 o 
   8  -7   9      574.31      523.85     70.42 o 
   9  -7   9     4160.25     4266.40    188.93 o 
  -8  -6   9      384.13      322.90     91.03 o 
  -7  -6   9     4145.02     4101.51    221.56 o 
  -6  -6   9      358.72      345.23     77.29 o 
  -5  -6   9     1855.36     1973.47    133.97 o 
  -4  -6   9      274.16      221.58     32.72 o 
  -3  -6   9       55.45       64.87     23.47 o 
  -2  -6   9     5856.21     5965.42    216.41 o 
  -1  -6   9     2045.39     1896.06     65.98 o 
   0  -6   9      809.81      836.87     35.33 o 
   1  -6   9      152.98      158.45     30.06 o 
   2  -6   9     3386.98     3318.56     84.40 o 
   3  -6   9      261.61      307.68     30.36 o 
   4  -6   9      513.08      505.47     36.91 o 
   5  -6   9     1368.79     1310.33     57.95 o 
   6  -6   9    11354.73    11315.02    198.38 o 
   7  -6   9      142.52      145.99     44.66 o 
   8  -6   9      420.64      446.56     70.42 o 
   9  -6   9       98.92      139.12     54.96 o 
  -8  -5   9     1841.34     2057.63    161.45 o 
  -7  -5   9     1785.28     1734.73    140.84 o 
  -6  -5   9        1.18       36.07     39.50 o 
  -5  -5   9       29.27       37.79     37.79 o 
  -4  -5   9     3463.95     3421.30    141.70 o 
  -3  -5   9       93.40       80.72     23.47 o 
  -2  -5   9     1451.95     1490.18     47.34 o 
  -1  -5   9      729.46      768.12     34.63 o 
   0  -5   9     2101.90     2064.97     52.18 o 
   1  -5   9     1783.28     1782.79     62.54 o 
   2  -5   9     1422.90     1494.27    123.66 o 
   3  -5   9     2042.89     1931.02     64.90 o 
   4  -5   9      127.77      147.10     26.72 o 
   5  -5   9      105.39       89.31     24.29 o 
   6  -5   9       27.78        0.00     30.92 o 
   7  -5   9      601.22      585.69     72.14 o 
   8  -5   9      203.93      188.93     54.96 o 
   9  -5   9       68.61      156.30     54.96 o 
  -8  -4   9      520.93      465.46     91.03 o 
  -7  -4   9      109.72      166.60     58.40 o 
  -6  -4   9       12.36       18.89     39.50 o 
  -5  -4   9      349.57      247.33     56.68 o 
  -4  -4   9      188.52      232.90     30.95 o 
  -3  -4   9     4325.50     4500.01    106.44 o 
  -2  -4   9     1414.97     1349.77     90.17 o 
  -1  -4   9      709.89      773.86     41.08 o 
   0  -4   9      176.93      156.81     21.58 o 
   1  -4   9      628.86      706.11     41.78 o 
   2  -4   9     3017.73     2858.33    126.24 o 
   3  -4   9     2836.73     2814.10     80.43 o 
   4  -4   9      328.76      319.45     32.52 o 
   5  -4   9      170.78      196.40     28.34 o 
   6  -4   9     1154.65     1320.80     94.47 o 
   7  -4   9     1006.38     1039.12     94.47 o 
   8  -4   9       51.66       91.03     42.94 o 
   9  -4   9      119.04       94.47     48.09 o 
  -8  -3   9       14.75      -39.50     39.50 o 
  -7  -3   9     1670.20     1344.84    120.23 o 
  -6  -3   9      340.82      367.56     68.70 o 
  -5  -3   9      108.56      128.82     44.66 o 
  -4  -3   9      356.58      343.51     53.24 o 
  -3  -3   9      803.39      853.62     70.42 o 
  -2  -3   9    32759.98    32582.76    722.23 o 
  -1  -3   9       24.43       33.05     22.33 o 
   0  -3   9      756.32      748.85     63.55 o 
   1  -3   9     5418.34     5527.08    170.04 o 
   2  -3   9     4898.29     4793.69    161.45 o 
   3  -3   9      854.13      808.97     72.14 o 
   4  -3   9      493.62      451.60     36.67 o 
   5  -3   9      636.51      679.04     43.72 o 
   6  -3   9     1576.84     1674.61    108.21 o 
   7  -3   9      948.94     1003.05     91.03 o 
   8  -3   9     2498.18     2720.60    149.43 o 
   9  -3   9     4452.84     4319.64    200.95 o 
  -9  -2   9       87.90      109.92     77.29 o 
  -8  -2   9      222.66      291.98     84.16 o 
  -7  -2   9     1869.46     1525.19    120.23 o 
  -6  -2   9    11422.95    10839.47    324.62 o 
  -5  -2   9       30.70       -6.87     25.76 o 
  -4  -2   9       15.58      -12.02     24.05 o 
  -3  -2   9      137.25      144.27     34.35 o 
  -2  -2   9     1672.73     1866.92     73.85 o 
  -1  -2   9       10.43        5.98     12.43 o 
   0  -2   9      308.14      255.92     44.66 o 
   1  -2   9     2146.91     1844.65     99.62 o 
   2  -2   9     2919.10     3007.43    127.10 o 
   3  -2   9      281.49      194.08     46.37 o 
   4  -2   9     3139.61     3110.49    137.40 o 
   5  -2   9     2687.31     2629.78     78.80 o 
   6  -2   9     1924.40     1708.96    109.92 o 
   7  -2   9      220.54      254.20     60.11 o 
   8  -2   9      107.07      166.60     53.24 o 
   9  -2   9      590.76      683.59     91.03 o 
  -9  -1   9      227.50      225.00     89.31 o 
  -8  -1   9     1269.60     1293.32    142.56 o 
  -7  -1   9      275.61      322.90     82.44 o 
  -6  -1   9      649.59      738.55     94.47 o 
  -3  -1   9       26.91       42.94     34.35 o 
  -2  -1   9     3823.94     3702.30     95.85 o 
  -1  -1   9      146.05      139.82     30.92 o 
   0  -1   9     2122.11     2196.75    104.77 o 
   1  -1   9     1292.15     1513.16     92.75 o 
   2  -1   9       53.08       15.46     32.63 o 
   3  -1   9       87.48       49.81     36.07 o 
   4  -1   9      488.98      456.87     61.83 o 
   5  -1   9      130.67      171.76     48.09 o 
   6  -1   9     1932.55     1782.82    113.36 o 
   7  -1   9     5756.23     5578.61    219.85 o 
   8  -1   9        4.78      -29.20     29.20 o 
   9  -1   9        2.35        5.15     42.94 o 
  -9   0   9      851.31      901.71    132.25 o 
  -8   0   9      804.70      963.55    125.38 o 
  -7   0   9     1142.79     1240.07    128.82 o 
  -6   0   9      211.31      231.87     68.70 o 
  -5   0   9     1000.74     1070.03    101.34 o 
  -4   0   9       30.73       44.66     39.50 o 
  -3   0   9      775.95      862.21     72.14 o 
  -2   0   9      449.40      480.76     38.13 o 
  -1   0   9        8.58       27.54     18.56 o 
   0   0   9     5482.49     5755.52    182.06 o 
   1   0   9    11597.57    13000.15    316.03 o 
   2   0   9      526.50      523.85     63.55 o 
   3   0   9    12222.87    12605.11    322.90 o 
   4   0   9      854.24      965.26     84.16 o 
   5   0   9      245.40      350.38     58.40 o 
   6   0   9      146.63      111.64     41.22 o 
   7   0   9      389.96      479.20     73.85 o 
   8   0   9     1079.88     1267.55    116.79 o 
   9   0   9       55.26       46.37     51.53 o 
  -9   1   9       22.14       48.09     70.42 o 
  -8   1   9      123.76      120.23     75.57 o 
  -7   1   9       46.34        1.72     46.37 o 
  -6   1   9     1766.29     1999.23    142.56 o 
  -5   1   9     1997.05     1904.77    127.10 o 
  -4   1   9      402.84      398.47     65.27 o 
  -3   1   9    26579.37    25526.25    534.16 o 
  -2   1   9    27449.76    27084.96    379.49 o 
  -1   1   9     3580.77     3597.67    120.23 o 
   0   1   9      579.86      594.27     63.55 o 
   1   1   9     4569.19     4453.61    166.60 o 
   2   1   9      994.03      908.58     80.72 o 
   3   1   9        3.08       18.89     37.79 o 
   4   1   9     3687.59     3804.38    166.60 o 
   5   1   9     2707.61     2648.47    137.40 o 
   6   1   9        4.28      -20.61     29.20 o 
   7   1   9     2692.22     3007.43    163.17 o 
   8   1   9      900.58      857.06    101.34 o 
 -10   2   9     1463.72     1286.45    163.17 o 
  -9   2   9      340.27      324.62     96.18 o 
  -8   2   9     3005.64     3057.24    202.67 o 
  -7   2   9      194.07       34.35     56.68 o 
  -6   2   9    10629.31    10599.01    341.79 o 
  -5   2   9      156.82      195.80     60.11 o 
  -4   2   9      699.11      659.54     72.14 o 
  -3   2   9      182.38      183.78     48.09 o 
  -2   2   9     2203.43     2160.34    154.58 o 
  -1   2   9      413.65      406.03     35.89 o 
   0   2   9      249.74      357.25     58.40 o 
   1   2   9     5523.76     5563.15    192.37 o 
   2   2   9       39.09      154.58     49.81 o 
   3   2   9      216.98      300.57     60.11 o 
   4   2   9     2070.16     1877.28    118.51 o 
   5   2   9     1434.03     1396.37    103.05 o 
   6   2   9      580.93      704.20     82.44 o 
   7   2   9       15.84       32.63     42.94 o 
   8   2   9      409.17      417.37     79.01 o 
 -10   3   9      320.25      269.66    104.77 o 
  -9   3   9       12.30       13.74     70.42 o 
  -8   3   9      399.72      448.28     96.18 o 
  -7   3   9        6.59       -1.72     51.53 o 
  -6   3   9      258.63      329.77     75.57 o 
  -5   3   9      406.41      401.91     72.14 o 
  -4   3   9     2613.35     2803.04    142.56 o 
  -3   3   9      305.24      259.68     46.37 o 
  -2   3   9      497.53      602.55     82.44 o 
  -1   3   9      223.90      259.95     48.09 o 
   0   3   9     2647.97     2674.23    128.82 o 
   1   3   9      230.82      188.93     51.53 o 
   2   3   9      234.60      187.21     51.53 o 
   3   3   9     1014.56      726.52     79.01 o 
   4   3   9      557.18      559.92     75.57 o 
   5   3   9        3.75       72.14     41.22 o 
   6   3   9     2179.14     2229.38    135.69 o 
   7   3   9     3473.52     3481.48    178.63 o 
   8   3   9       54.06       72.14     53.24 o 
 -10   4   9       10.95      -68.70     70.42 o 
  -9   4   9        2.97       15.46     65.27 o 
  -8   4   9     2331.94     2382.24    180.34 o 
  -7   4   9     2729.61     2591.79    175.19 o 
  -6   4   9     1669.98     1719.27    133.97 o 
  -5   4   9     1563.62     1471.94    115.08 o 
  -4   4   9      316.67      300.57     60.11 o 
  -3   4   9      823.88      824.66     55.25 o 
  -2   4   9       44.26       32.47     50.67 o 
  -1   4   9     3274.15     3145.71     93.41 o 
   0   4   9     3522.29     3258.20    144.27 o 
   1   4   9     4415.18     4608.19    180.34 o 
   2   4   9      936.25      846.75     85.88 o 
   3   4   9     4883.82     4666.59    190.65 o 
   4   4   9      209.14      211.26     56.68 o 
   5   4   9       56.68       48.09     37.79 o 
   6   4   9      146.88      233.59     60.11 o 
   7   4   9     4673.95     4798.84    214.69 o 
   8   4   9      389.06      346.95     80.72 o 
 -10   5   9       65.43        6.87     82.44 o 
  -9   5   9       59.75      -60.11     60.11 o 
  -8   5   9      453.13      388.17     99.62 o 
  -7   5   9     3962.38     3771.74    211.26 o 
  -6   5   9     5299.44     5276.32    231.87 o 
  -5   5   9      174.99      219.85     65.27 o 
  -4   5   9      888.43      721.37     84.16 o 
  -3   5   9    15650.47    14718.79    259.27 o 
  -2   5   9        2.46      -12.80     24.20 o 
  -1   5   9     1856.97     1936.27     82.44 o 
   0   5   9        3.39      -29.20     34.35 o 
   1   5   9        4.82       18.89     44.66 o 
   2   5   9     2350.06     2308.39    130.53 o 
   3   5   9     2852.27     2928.43    151.14 o 
   4   5   9     2685.00     2969.65    154.58 o 
   5   5   9      997.04      851.91     89.31 o 
   6   5   9      613.00      614.88     82.44 o 
   7   5   9        1.91        6.87     41.22 o 
  -9   6   9      600.58      573.66    116.79 o 
  -8   6   9     2397.95     2107.44    171.76 o 
  -7   6   9     3258.14     3222.13    194.08 o 
  -6   6   9      370.52      467.17     85.88 o 
  -5   6   9      257.34      283.40     68.70 o 
  -4   6   9       79.86      104.77     54.96 o 
  -3   6   9      218.49      218.70     39.46 o 
  -2   6   9     3043.00     3119.81    102.58 o 
  -1   6   9        4.82       54.81     31.77 o 
   0   6   9       57.74      -34.35     34.35 o 
   1   6   9     1004.03      946.37     89.31 o 
   2   6   9      671.74      685.30     80.72 o 
   3   6   9     3042.32     3067.55    154.58 o 
   4   6   9     1324.53     1210.87    106.49 o 
   5   6   9      944.00      817.55     89.31 o 
   6   6   9     1933.75     2186.44    142.56 o 
   7   6   9      180.96      249.05     68.70 o 
  -9   7   9        1.71      -32.63     68.70 o 
  -8   7   9      271.67      365.84    101.34 o 
  -7   7   9      186.30       94.47     72.14 o 
  -6   7   9       41.48       48.09     60.11 o 
  -5   7   9      140.55      116.79     63.55 o 
  -4   7   9      882.54      825.72     63.82 o 
  -3   7   9      859.17      910.44     63.12 o 
  -2   7   9     1906.49     1771.18     81.92 o 
  -1   7   9       58.97       20.14     60.97 o 
   0   7   9       61.55       58.40     42.94 o 
   1   7   9      464.49      412.21     68.70 o 
   2   7   9     5183.76     5362.20    209.54 o 
   3   7   9     3601.51     3816.40    178.63 o 
   4   7   9      166.34      151.14     51.53 o 
   5   7   9       83.53       66.98     44.66 o 
   6   7   9     1478.90     1465.07    123.66 o 
  -9   8   9       94.01      125.38     84.16 o 
  -8   8   9     1490.62     1595.61    159.73 o 
  -7   8   9       65.19       29.20     66.98 o 
  -6   8   9      909.55      996.18    116.79 o 
  -5   8   9     1257.08     1133.58    113.36 o 
  -4   8   9     3094.81     3124.88    113.99 o 
  -3   8   9     3231.00     3128.95    111.56 o 
  -2   8   9     1106.51     1053.65     67.98 o 
  -1   8   9     6594.14     6827.31    166.91 o 
   0   8   9     2031.96     1971.75    123.66 o 
   1   8   9      462.43      501.53     75.57 o 
   2   8   9     2627.36     2521.37    144.27 o 
   3   8   9        7.70      -15.46     37.79 o 
   4   8   9     2371.46     1933.96    130.53 o 
   5   8   9       70.64       91.03     48.09 o 
   6   8   9     1101.67     1020.23    108.21 o 
  -9   9   9       57.08       51.53     89.31 o 
  -8   9   9     1023.65     1100.95    145.99 o 
  -7   9   9     9227.22     8957.03    346.95 o 
  -6   9   9     3635.48     3661.82    209.54 o 
  -5   9   9       72.13      103.05     65.27 o 
  -4   9   9      780.51      936.10     99.62 o 
  -3   9   9      905.16      915.67     67.33 o 
  -2   9   9     2045.36     2063.39     93.30 o 
  -1   9   9       29.71        4.48     30.95 o 
   0   9   9       93.47      120.23     56.68 o 
   1   9   9     1568.78     1284.73    108.21 o 
   2   9   9       35.15       12.02     48.09 o 
   3   9   9     1199.81     1095.80    104.77 o 
   4   9   9       28.13       49.81     46.37 o 
  -8  10   9      552.02      450.00    109.92 o 
  -7  10   9      781.20      881.10    123.66 o 
  -6  10   9     1293.41     1080.34    125.38 o 
  -5  10   9        1.20       10.01     33.68 o 
  -4  10   9       63.39      109.44     38.35 o 
  -3  10   9      934.66     1028.81     72.84 o 
  -2  10   9      605.29      544.71     58.14 o 
  -1  10   9      144.48       47.47     44.66 o 
   0  10   9        6.63      -17.18     42.94 o 
   1  10   9      117.71       75.57     53.24 o 
   2  10   9       71.45       72.14     53.24 o 
  -8  11   9     2161.33     2440.64    200.95 o 
  -7  11   9       15.24       20.61     68.70 o 
  -6  11   9      115.11      -49.81     51.53 o 
  -5  11   9      439.56      515.47     61.90 o 
  -4  11   9      140.88      125.06     41.57 o 
  -3  11   9      116.31       68.18     88.45 o 
  -2  11   9     2152.81     2014.59     98.71 o 
  -1  11   9       39.81       60.11     51.53 o 
   0  11   9       61.40       25.76     49.81 o 
  -7  12   9      111.44      228.43     85.88 o 
  -6  12   9     1992.90     2073.72    110.29 o 
  -5  12   9      734.47      758.41     73.61 o 
  -4  12   9      707.92      721.52     70.67 o 
  -3  12   9       52.27       98.17     43.00 o 
  -2  12   9     1748.63     1803.43    145.99 o 
  -7  13   9     2778.22     2822.46    258.49 o 
  -6  13   9        0.79       -0.60     41.57 o 
  -5  13   9       25.78       96.18     68.70 o 
  -4  13   9       92.08      175.19     70.42 o 
  -3  13   9      673.99      793.51    113.36 o 
  -2  13   9      612.73      764.31    108.21 o 
  -5  14   9       18.59       42.94     65.27 o 
  -4  14   9      282.98      223.28     84.16 o 
  -3  14   9      609.20      779.77    116.79 o 
  -1 -15  10     1044.23     1356.87    103.05 o 
   0 -15  10      656.48      747.14     82.44 o 
   1 -15  10        1.04      -22.33     37.79 o 
   2 -15  10        3.06       32.63     41.22 o 
   3 -15  10     1621.05     1695.22    116.79 o 
   4 -15  10      377.88      419.08     68.70 o 
   5 -15  10      915.07      879.39     92.75 o 
  -2 -14  10       29.46       51.53     58.40 o 
   0 -14  10      178.50      329.77     58.40 o 
   1 -14  10       76.27       58.40     42.94 o 
   2 -14  10      781.44      992.75     91.03 o 
   3 -14  10      337.89      379.58     63.55 o 
   4 -14  10      938.80     1246.94     96.18 o 
   5 -14  10     1057.26      965.26     92.75 o 
   6 -14  10     1447.94     1928.81    121.95 o 
   7 -14  10       48.54      173.47     58.40 o 
  -3 -13  10      448.60      364.12     92.75 o 
  -2 -13  10      152.91      173.47     40.99 o 
  -1 -13  10       84.83       72.60     33.42 o 
   0 -13  10      184.84      182.06     51.53 o 
   1 -13  10       19.24       18.89     39.50 o 
   2 -13  10     5558.02     5358.76    190.65 o 
   3 -13  10     1391.95     1410.11    101.34 o 
   4 -13  10      186.12      163.17     53.24 o 
   5 -13  10      538.00      482.63     70.42 o 
   6 -13  10      745.39      750.57     79.01 o 
   7 -13  10     1454.46     1399.80    104.77 o 
  -4 -12  10     1522.83     1526.90    154.58 o 
  -3 -12  10       13.57       25.76     54.96 o 
  -2 -12  10       24.80        9.86     29.21 o 
  -1 -12  10       66.42       70.45     30.81 o 
   0 -12  10     1202.96     1248.66     91.03 o 
   1 -12  10     4911.13     4560.10    170.04 o 
   2 -12  10     2586.22     2724.04    128.82 o 
   3 -12  10     4929.21     4853.80    178.63 o 
   4 -12  10     2180.60     2222.51    118.51 o 
   5 -12  10     2330.37     2227.67    121.95 o 
   6 -12  10        0.27       51.53     41.22 o 
   7 -12  10       21.59       41.22     42.94 o 
  -5 -11  10      946.27     1025.38    132.25 o 
  -4 -11  10      387.70      352.10     87.60 o 
  -3 -11  10       76.32      130.53     60.11 o 
  -2 -11  10     4305.69     4305.53    126.54 o 
  -1 -11  10       65.76       94.34     32.03 o 
   0 -11  10      553.51      486.07     63.55 o 
   1 -11  10     4239.55     4132.43    156.30 o 
   2 -11  10     3454.97     3589.68    147.71 o 
   3 -11  10     3311.45     3373.27    142.56 o 
   4 -11  10      163.38      161.45     46.37 o 
   5 -11  10     1370.38     1420.42     94.47 o 
   6 -11  10      655.37      614.88     72.14 o 
   7 -11  10       15.35       34.35     37.79 o 
  -6 -10  10        8.16      -46.37     46.37 o 
  -5 -10  10      262.32      185.50     72.14 o 
  -4 -10  10      117.57      130.53     61.83 o 
  -3 -10  10     1415.25     1424.51     73.40 o 
  -2 -10  10     2040.38     2110.54     85.41 o 
  -1 -10  10     3532.73     3538.94    108.53 o 
   0 -10  10      280.93      288.55     48.09 o 
   1 -10  10        3.49       39.50     36.07 o 
   2 -10  10       16.53       -3.44     30.92 o 
   3 -10  10        1.66        1.72     34.35 o 
   4 -10  10     1288.12     1181.68     84.16 o 
   5 -10  10     1041.30     1128.43     87.60 o 
   6 -10  10      552.76      563.36     66.98 o 
  -6  -9  10      158.12      145.99     66.98 o 
  -5  -9  10     2068.23     2241.41    164.88 o 
  -4  -9  10     1549.85     1827.48    140.84 o 
  -3  -9  10     1255.01     1182.89     64.49 o 
  -2  -9  10      174.56      136.79     49.81 o 
  -1  -9  10      164.37      149.51     30.81 o 
   0  -9  10     1242.45     1303.62     85.88 o 
   1  -9  10      118.29      121.95     42.94 o 
   2  -9  10    10303.71    10401.49    264.50 o 
   3  -9  10       20.81       20.61     34.35 o 
   4  -9  10      718.65      776.33     72.14 o 
   5  -9  10      419.21      353.82     56.68 o 
   6  -9  10      203.00      133.97     48.09 o 
   9  -9  10       23.67       41.22     42.94 o 
  -7  -8  10        4.09       48.09     61.83 o 
  -6  -8  10      788.99      829.58    113.36 o 
  -5  -8  10      850.84      918.89    106.49 o 
  -4  -8  10      402.35      462.02     79.01 o 
  -3  -8  10     1985.62     2067.88     80.44 o 
  -2  -8  10       21.34       54.88     24.20 o 
  -1  -8  10      111.21      118.98     27.14 o 
   0  -8  10      897.86      841.60     66.98 o 
   1  -8  10     1746.21     1666.03     92.75 o 
   2  -8  10      342.39      321.18     48.09 o 
   3  -8  10     5957.86     5746.93    178.63 o 
   4  -8  10     2917.97     2727.47    120.23 o 
   5  -8  10     5061.19     4891.59    166.60 o 
   6  -8  10        0.11       -5.05     21.23 o 
   7  -8  10     3540.63     3694.45    159.73 o 
   8  -8  10     9696.21    10052.83    298.85 o 
   9  -8  10       35.00      142.56     56.68 o 
  -7  -7  10     1362.21     1300.19    137.40 o 
  -6  -7  10     1503.46     1612.78    135.69 o 
  -5  -7  10      305.48      355.53     73.85 o 
  -4  -7  10       43.69        0.00     36.07 o 
  -3  -7  10      374.18      419.69     40.02 o 
  -2  -7  10      698.96      614.59     45.24 o 
  -1  -7  10     4336.77     4391.43    110.20 o 
   0  -7  10     2882.78     2754.95    115.08 o 
   1  -7  10    11132.86    10690.04    261.07 o 
   2  -7  10     6735.71     6756.85    194.08 o 
   3  -7  10     1732.51     1706.82     64.33 o 
   4  -7  10      914.30      987.74     52.22 o 
   5  -7  10      282.22      273.31     45.52 o 
   6  -7  10        6.66       26.95     23.47 o 
   7  -7  10     1419.02     1454.77    101.34 o 
   8  -7  10     3616.97     3934.91    175.19 o 
   9  -7  10       49.43       53.24     44.66 o 
  -8  -6  10       24.57       18.89     53.24 o 
  -7  -6  10     3082.83     2876.90    185.50 o 
  -6  -6  10      339.77      279.96     68.70 o 
  -5  -6  10     1479.93     1573.28    123.66 o 
  -4  -6  10      317.39      326.37     56.68 o 
  -3  -6  10     1074.47     1035.56    123.66 o 
  -2  -6  10     5931.69     5906.42    131.31 o 
  -1  -6  10     2723.12     2747.88     82.48 o 
   0  -6  10      328.25      305.72     44.66 o 
   1  -6  10      693.01      739.39     44.32 o 
   2  -6  10     3715.51     3728.78     95.33 o 
   3  -6  10      397.95      388.00     35.22 o 
   4  -6  10     1102.59     1132.79     55.83 o 
   5  -6  10     1242.36     1313.97     59.36 o 
   6  -6  10      164.53      155.76     30.81 o 
   7  -6  10      548.66      601.14     73.85 o 
   8  -6  10       22.13       42.94     42.94 o 
   9  -6  10      215.81      254.20     65.27 o 
  -8  -5  10      221.87      221.56     75.57 o 
  -7  -5  10     2322.77     2660.49    175.19 o 
  -6  -5  10      369.00      379.58     75.57 o 
  -5  -5  10     2627.63     2633.01    151.14 o 
  -4  -5  10      721.20      704.22     47.31 o 
  -3  -5  10        0.84       -0.86     19.32 o 
  -2  -5  10       54.84       40.90     16.92 o 
  -1  -5  10     3969.96     4164.72     99.59 o 
   0  -5  10    13382.91    12809.58    205.21 o 
   1  -5  10     2683.39     2767.82     84.16 o 
   2  -5  10     8350.54     7941.25    151.03 o 
   3  -5  10       67.32       54.10     24.29 o 
   4  -5  10      458.83      464.82     38.24 o 
   5  -5  10      216.21      228.19     31.76 o 
   6  -5  10       20.66        3.44     30.92 o 
   7  -5  10     1112.60     1313.93    104.77 o 
   8  -5  10     2995.67     3053.81    159.73 o 
   9  -5  10     1206.95     1339.69    116.79 o 
  -8  -4  10       69.30       56.68     54.96 o 
  -7  -4  10      428.16      527.29     89.31 o 
  -6  -4  10      383.91      352.10     72.14 o 
  -5  -4  10     3738.60     3867.93    178.63 o 
  -4  -4  10     4234.32     4363.29    110.60 o 
  -3  -4  10     6741.21     6972.37    116.74 o 
  -2  -4  10       17.78       25.32     18.56 o 
  -1  -4  10      359.80      377.86     51.53 o 
   0  -4  10       78.69       73.85     36.07 o 
   1  -4  10      179.33      204.39     46.37 o 
   2  -4  10       61.33       68.62     31.77 o 
   3  -4  10      291.68      244.83     32.03 o 
   4  -4  10    11300.43    10957.98    192.68 o 
   5  -4  10      957.50      850.69     70.42 o 
   6  -4  10       49.90       42.94     37.79 o 
   7  -4  10     7056.56     6628.03    235.30 o 
   8  -4  10     2125.00     2155.53    135.69 o 
   9  -4  10      670.29      793.51     99.62 o 
  -9  -3  10     1329.29     1181.68    149.43 o 
  -7  -3  10     1187.05      989.31    104.77 o 
  -6  -3  10      529.88      477.48     75.57 o 
  -5  -3  10      774.47      808.97     84.16 o 
  -4  -3  10     3747.75     3812.97    159.73 o 
  -3  -3  10     2348.14     2492.65    142.56 o 
  -2  -3  10     1473.09     1544.18     61.80 o 
  -1  -3  10      312.79      374.43     53.24 o 
   0  -3  10     9673.04     9285.09    242.17 o 
   1  -3  10      752.53      927.48     75.57 o 
   2  -3  10     3903.60     3677.28    147.71 o 
   3  -3  10      429.06      441.41     61.83 o 
   4  -3  10      324.44      380.29     51.53 o 
   5  -3  10      134.30      165.83     28.47 o 
   6  -3  10        6.74        5.15     30.92 o 
   7  -3  10     5402.27     5152.66    209.54 o 
   8  -3  10     1214.14     1191.98    109.92 o 
   9  -3  10        9.32      -36.07     36.07 o 
  -9  -2  10     1333.93     1267.55    158.01 o 
  -8  -2  10     2043.68     2232.82    180.34 o 
  -7  -2  10     3160.80     3182.62    194.08 o 
  -5  -2  10     2169.04     2088.54    120.23 o 
  -4  -2  10      786.75      741.98     70.42 o 
  -3  -2  10      233.42      257.42     38.64 o 
  -2  -2  10     1516.01     1495.99     91.03 o 
  -1  -2  10      357.63      367.56     54.96 o 
   0  -2  10      211.19      223.28     46.37 o 
   1  -2  10     1192.06     1229.77     85.88 o 
   2  -2  10     5480.32     5365.63    183.78 o 
   3  -2  10        2.93       30.92     36.07 o 
   4  -2  10        4.83       48.09     36.07 o 
   5  -2  10       22.49       10.94     21.02 o 
   6  -2  10      228.62      199.24     53.24 o 
   7  -2  10        0.15      -30.92     30.92 o 
   8  -2  10      325.73      273.09     70.42 o 
   9  -2  10      477.29      482.63     82.44 o 
  -9  -1  10      317.51      331.49    103.05 o 
  -8  -1  10      401.84      312.59     92.75 o 
  -7  -1  10      703.58      898.28    118.51 o 
  -6  -1  10      691.22      927.48    106.49 o 
  -5  -1  10      121.24      218.13     61.83 o 
  -4  -1  10      574.30      728.24     80.72 o 
  -3  -1  10      717.26      791.20     96.18 o 
  -2  -1  10     1850.81     1825.11     68.55 o 
  -1  -1  10     9563.91     9195.77    252.48 o 
   0  -1  10     4261.25     4254.38    158.01 o 
   1  -1  10     5970.72     5570.02    187.21 o 
   2  -1  10       78.99       84.16     44.66 o 
   3  -1  10      162.76      145.99     48.09 o 
   4  -1  10      487.32      559.92     73.85 o 
   5  -1  10      152.25      199.24     49.81 o 
   6  -1  10     3903.04     3792.35    173.47 o 
   7  -1  10     5197.95     5154.37    214.69 o 
   8  -1  10      368.57      422.52     82.44 o 
  -9   0  10      611.34      599.43    118.51 o 
  -8   0  10     1080.27     1088.93    133.97 o 
  -7   0  10     1272.96     1557.82    142.56 o 
  -6   0  10     1510.81     1767.36    133.97 o 
  -5   0  10       11.11       37.79     42.94 o 
  -4   0  10     6256.29     6688.15    228.43 o 
  -3   0  10        1.54      -16.32     20.65 o 
  -2   0  10        0.71        9.18     23.19 o 
  -1   0  10      753.34      790.07     73.85 o 
   0   0  10     4240.17     4274.99    161.45 o 
   1   0  10        3.17      -34.35     34.35 o 
   2   0  10       84.41       84.16     48.09 o 
   3   0  10     7662.43     8075.93    252.48 o 
   4   0  10     7742.13     8230.51    261.07 o 
   5   0  10       53.62       42.94     39.50 o 
   6   0  10      113.67      108.21     44.66 o 
   7   0  10     2160.76     2296.37    144.27 o 
   8   0  10      473.41      463.74     84.16 o 
  -9   1  10      218.72      185.50     82.44 o 
  -8   1  10      293.56      281.68     84.16 o 
  -7   1  10        8.01      -29.20     53.24 o 
  -6   1  10      967.45     1066.60    109.92 o 
  -5   1  10       43.09        1.72     42.94 o 
  -4   1  10     9424.31     9917.15    290.27 o 
  -3   1  10     2788.16     2733.79    132.25 o 
  -2   1  10     4108.06     4115.22    132.25 o 
  -1   1  10     2552.70     2646.75    130.53 o 
   0   1  10     1234.50     1021.94     84.16 o 
   1   1  10      441.26      458.59     68.70 o 
   2   1  10     3019.55     2511.06    133.97 o 
   3   1  10       94.33      103.05     48.09 o 
   4   1  10      489.55      633.78     79.01 o 
   5   1  10     1193.77     1270.99    103.05 o 
   6   1  10      764.08      623.47     80.72 o 
   7   1  10     2922.27     3115.64    170.04 o 
   8   1  10      145.28      188.93     60.11 o 
  -9   2  10      252.55      345.23    103.05 o 
  -8   2  10     2627.39     2550.56    185.50 o 
  -7   2  10      330.28      305.72     85.88 o 
  -6   2  10     7720.09     7424.98    279.96 o 
  -5   2  10      494.00      515.27     77.29 o 
  -4   2  10      424.05      549.62     72.14 o 
  -3   2  10      504.24      502.63     46.15 o 
  -2   2  10      157.75      164.45     32.52 o 
  -1   2  10       62.60       36.07     42.94 o 
   0   2  10      317.83      319.46     60.11 o 
   1   2  10     4215.36     4506.86    176.91 o 
   2   2  10     5951.21     5607.81    204.39 o 
   3   2  10       40.16       32.63     44.66 o 
   4   2  10      143.78      123.66     48.09 o 
   5   2  10      162.28      231.87     58.40 o 
   6   2  10      928.57      929.20     99.62 o 
   7   2  10       94.70      149.43     54.96 o 
   8   2  10      287.92      377.86     79.01 o 
  -9   3  10      108.95       96.18     82.44 o 
  -8   3  10       61.85      103.05     77.29 o 
  -7   3  10      198.62      199.24     75.57 o 
  -6   3  10      125.20      151.14     65.27 o 
  -5   3  10     3044.95     2985.10    159.73 o 
  -4   3  10     6697.72     6480.32    226.72 o 
  -3   3  10      204.38      195.92     36.43 o 
  -2   3  10     6062.51     6210.32    152.00 o 
  -1   3  10     8856.86     9425.92    273.09 o 
   0   3  10       16.39       39.50     39.50 o 
   1   3  10     2704.88     2818.50    144.27 o 
   2   3  10     1282.82     1313.93    106.49 o 
   3   3  10      770.04      741.98     85.88 o 
   4   3  10      839.25      755.72     87.60 o 
   5   3  10     1311.88     1279.58    109.92 o 
   6   3  10     1516.39     1408.39    120.23 o 
   7   3  10     3279.53     2962.78    170.04 o 
  -9   4  10        5.38      -48.09     61.83 o 
  -8   4  10     3176.68     3462.58    216.41 o 
  -7   4  10     2020.70     1988.93    152.86 o 
  -6   4  10      957.76      942.94    109.92 o 
  -5   4  10     1506.10     1523.47    121.95 o 
  -4   4  10       93.85       56.68     44.66 o 
  -3   4  10      451.40      383.82     44.89 o 
  -2   4  10     1732.84     1765.15     75.84 o 
  -1   4  10     1581.03     1578.43    109.92 o 
   0   4  10      429.46      403.62     68.70 o 
   1   4  10     1081.14     1137.02     99.62 o 
   2   4  10       94.94      197.52     58.40 o 
   3   4  10     3751.95     3703.04    175.19 o 
   4   4  10       97.64      180.34     56.68 o 
   5   4  10      102.97      151.14     53.24 o 
   6   4  10       35.65       44.66     49.81 o 
   7   4  10       14.72       68.70     49.81 o 
  -9   5  10       58.24      -18.89     72.14 o 
  -8   5  10      257.64      235.30     91.03 o 
  -7   5  10     2297.30     2196.75    168.32 o 
  -6   5  10      870.42      860.49    106.49 o 
  -5   5  10     3592.36     3505.52    178.63 o 
  -4   5  10     2579.97     2496.32     98.35 o 
  -3   5  10       83.39       29.61     54.10 o 
  -2   5  10      256.83      235.24     38.86 o 
  -1   5  10     1109.33     1030.53     92.75 o 
   0   5  10     3558.90     3380.14    161.45 o 
   1   5  10       90.83      -30.92     44.66 o 
   2   5  10     1701.20     1538.93    113.36 o 
   3   5  10      192.30      204.39     60.11 o 
   4   5  10     1336.85     1441.03    113.36 o 
   5   5  10      836.07      906.87     97.90 o 
   6   5  10      267.32      278.24     68.70 o 
   7   5  10       52.13       10.31     49.81 o 
  -9   6  10      378.79      286.83    106.49 o 
  -8   6  10      502.21      657.82    115.08 o 
  -7   6  10       69.75       46.37     63.55 o 
  -6   6  10     2750.35     2629.57    166.60 o 
  -5   6  10     1068.51      819.27    101.34 o 
  -4   6  10       59.82       26.38     29.71 o 
  -3   6  10     1397.76     1441.37     76.51 o 
  -2   6  10      230.38      183.78     54.96 o 
  -1   6  10      956.65      965.26     96.18 o 
   0   6  10      853.43      827.86     87.60 o 
   1   6  10     5670.25     5449.79    211.26 o 
   2   6  10     1036.90     1023.66     99.62 o 
   3   6  10       35.13       54.96     44.66 o 
   4   6  10      836.44      683.59     91.03 o 
   5   6  10     1574.49     1600.76    121.95 o 
   6   6  10     1070.55     1042.55    109.92 o 
  -9   7  10      135.48       61.83     89.31 o 
  -8   7  10      719.23      590.84    115.08 o 
  -7   7  10       22.67       49.81     61.83 o 
  -6   7  10     3123.80     3229.00    190.65 o 
  -5   7  10     3262.31     3165.45    173.47 o 
  -4   7  10     2587.93     2383.88    102.58 o 
  -3   7  10      368.76      354.69     48.58 o 
  -2   7  10     2427.16     2303.24    137.40 o 
  -1   7  10     1144.42     1236.64    103.05 o 
   0   7  10     2173.67     2138.35    130.53 o 
   1   7  10      276.70      310.88     65.27 o 
   2   7  10     6185.38     6184.90    233.59 o 
   3   7  10     1970.98     2074.80    135.69 o 
   4   7  10      149.31      240.46     65.27 o 
   5   7  10     1146.16     1137.02    109.92 o 
   6   7  10        5.60       53.24     51.53 o 
  -9   8  10      413.91      431.11    116.79 o 
  -8   8  10      608.21      556.49    111.64 o 
  -7   8  10        1.28       -3.44     61.83 o 
  -6   8  10        0.79      -54.96     54.96 o 
  -5   8  10      279.30      304.47     50.75 o 
  -4   8  10     1884.04     1835.70     91.92 o 
  -3   8  10        0.80      -25.92     25.92 o 
  -2   8  10     1675.90     1726.14    125.38 o 
  -1   8  10     2375.32     2189.88    135.69 o 
   0   8  10       38.19      -15.46     48.09 o 
   1   8  10      866.74      841.60     94.47 o 
   2   8  10       62.66       89.31     53.24 o 
   3   8  10       11.07       37.79     46.37 o 
   4   8  10      210.62      276.53     68.70 o 
   5   8  10      524.44      640.65     89.31 o 
  -9   9  10      117.04      168.32     97.90 o 
  -8   9  10      757.30      858.78    130.53 o 
  -7   9  10     2518.05     2408.01    182.06 o 
  -6   9  10      152.07      118.51     70.42 o 
  -5   9  10     2618.74     2990.11    122.73 o 
  -4   9  10      108.02       85.32     39.46 o 
  -3   9  10       45.34       15.77     32.99 o 
  -2   9  10       34.28      -30.92     41.22 o 
  -1   9  10      546.95      532.44     80.72 o 
   0   9  10     5645.11     5626.70    225.00 o 
   1   9  10      129.61      132.25     58.40 o 
   2   9  10      264.73      309.16     70.42 o 
   3   9  10       41.35       53.24     53.24 o 
   4   9  10      380.00      396.75     77.29 o 
  -8  10  10      220.31      130.53     89.31 o 
  -7  10  10       32.14      -12.02     68.70 o 
  -6  10  10       30.27       67.11     39.60 o 
  -5  10  10      846.55      947.87     76.54 o 
  -4  10  10      881.22      886.13     72.60 o 
  -3  10  10      793.35      750.53    132.25 o 
  -2  10  10      551.29      606.30     87.60 o 
  -1  10  10     2322.92     2481.86    149.43 o 
   0  10  10       22.10      -37.79     46.37 o 
   1  10  10     1916.86     1789.69    133.97 o 
   2  10  10       37.58      137.40     58.40 o 
  -8  11  10      722.97      724.81    130.53 o 
  -7  11  10     1019.48     1118.13    144.27 o 
  -6  11  10     2580.26     2475.52    313.45 o 
  -5  11  10     1224.87     1226.10    211.26 o 
  -4  11  10      188.83      209.79     50.30 o 
  -3  11  10      245.77      266.37     51.61 o 
  -2  11  10      273.19      218.13     66.98 o 
  -1  11  10       29.05       12.02     51.53 o 
   0  11  10     1010.47      865.65    101.34 o 
  -7  12  10       94.35       80.12     48.17 o 
  -6  12  10      114.31      112.57     46.95 o 
  -5  12  10       11.07        9.64     37.80 o 
  -4  12  10       22.56      -10.53     67.84 o 
  -3  12  10      301.07      252.48     73.85 o 
  -2  12  10       12.61       -3.44     56.68 o 
  -6  13  10       61.72      125.38     50.62 o 
  -5  13  10      126.28       95.08     46.21 o 
  -4  13  10      952.44     1116.41    132.25 o 
   0 -15  11      173.74      212.98     58.40 o 
   1 -15  11     1113.78     1131.87    101.34 o 
   2 -15  11      530.36      443.13     72.14 o 
   3 -15  11      114.26      140.84     56.68 o 
   4 -15  11       86.38      156.30     56.68 o 
   0 -14  11      510.07      578.82     75.57 o 
   1 -14  11       20.33      173.47     53.24 o 
   2 -14  11     4084.60     4108.38    176.91 o 
   3 -14  11      323.46      364.12     66.98 o 
   4 -14  11       10.26       41.22     42.94 o 
   5 -14  11      311.12      283.40     66.98 o 
  -2 -13  11      535.40      542.75     70.42 o 
  -1 -13  11      609.60      587.40     73.85 o 
   0 -13  11     2552.93     2323.85    127.10 o 
   1 -13  11       88.45       73.85     42.94 o 
   2 -13  11      445.71      395.04     63.55 o 
   3 -13  11     7741.24     7258.37    235.30 o 
   4 -13  11     1093.74     1173.09     97.90 o 
   5 -13  11      545.36      422.52     70.42 o 
   6 -13  11      390.89      396.75     66.98 o 
   7 -13  11      952.56      879.39     91.03 o 
  -4 -12  11      268.32      352.10     94.47 o 
  -3 -12  11        6.81        8.59     49.81 o 
  -2 -12  11     1140.45     1023.66     85.88 o 
  -1 -12  11       93.48       97.90     46.37 o 
   0 -12  11     1393.32     1470.22    101.34 o 
   1 -12  11     3289.13     3306.29    149.43 o 
   2 -12  11       27.01       34.35     37.79 o 
   3 -12  11       21.57       42.94     42.94 o 
   4 -12  11       28.43       29.20     39.50 o 
   5 -12  11      237.14      125.38     51.53 o 
   6 -12  11       39.41       61.83     44.66 o 
   7 -12  11      986.85      939.50     89.31 o 
  -5 -11  11      282.71      259.35     87.60 o 
  -4 -11  11        2.74       42.94     54.96 o 
  -3 -11  11     2320.49     2354.76    166.60 o 
  -2 -11  11       26.77       22.33     36.07 o 
  -1 -11  11      906.79      966.98     80.72 o 
   0 -11  11      426.70      391.60     58.40 o 
   1 -11  11     5620.64     5513.34    190.65 o 
   2 -11  11     1089.33     1145.61     91.03 o 
   3 -11  11      679.36      700.76     73.85 o 
   4 -11  11     1004.02      925.76     84.16 o 
   5 -11  11       85.09       61.83     42.94 o 
   6 -11  11      327.36      587.40     72.14 o 
   7 -11  11      135.96      164.88     53.24 o 
  -5 -10  11      157.00      305.72     85.88 o 
  -4 -10  11       36.02      -10.31     49.81 o 
  -3 -10  11     1104.86     1171.61     70.08 o 
  -2 -10  11     3711.51     3459.15    140.84 o 
  -1 -10  11     3722.69     3417.93    140.84 o 
   0 -10  11      398.66      360.69     58.40 o 
   1 -10  11      320.51      295.42     54.96 o 
   2 -10  11     3054.65     3038.35    137.40 o 
   3 -10  11        8.93      -27.48     34.35 o 
   4 -10  11       33.67       37.79     39.50 o 
   5 -10  11     4147.60     3943.50    159.73 o 
   6 -10  11      358.46      432.82     63.55 o 
  -6  -9  11       56.20       42.94     63.55 o 
  -5  -9  11      464.52      405.34     87.60 o 
  -4  -9  11     1550.33     1600.76    139.12 o 
  -3  -9  11      317.02      304.65     42.08 o 
  -2  -9  11      567.92      556.49     63.55 o 
  -1  -9  11        0.84      -12.02     29.20 o 
   0  -9  11     1383.36     1267.55     87.60 o 
   1  -9  11     7294.19     6806.66    206.11 o 
   2  -9  11     1211.08     1241.79     85.88 o 
   3  -9  11     7740.13     7651.69    225.00 o 
   4  -9  11      321.67      348.66     58.40 o 
   5  -9  11      958.56     1023.66     84.16 o 
   6  -9  11      204.03      298.85     56.68 o 
  -6  -8  11     1250.48     1291.60    135.69 o 
  -5  -8  11     1486.41     1525.19    135.69 o 
  -4  -8  11        6.93       17.18     41.22 o 
  -3  -8  11     3538.63     3503.15    108.12 o 
  -2  -8  11      170.05      163.17     44.66 o 
  -1  -8  11     1254.45     1313.93     85.88 o 
   0  -8  11      401.58      358.97     54.96 o 
   1  -8  11       27.94       54.96     36.07 o 
   2  -8  11      490.92      458.59     60.11 o 
   3  -8  11     3698.54     3715.06    145.99 o 
   4  -8  11     1305.76     1453.05     91.03 o 
   5  -8  11      756.65      798.66     75.57 o 
   6  -8  11     1993.23     2179.57    115.08 o 
   7  -8  11     2829.87     2799.61    142.56 o 
   8  -8  11     1494.36     1434.16    111.64 o 
  -7  -7  11     2084.88     1937.40    158.01 o 
  -6  -7  11      473.45      453.43     89.31 o 
  -5  -7  11      142.29      144.27     56.68 o 
  -4  -7  11      226.55      285.11     65.27 o 
  -3  -7  11       31.48       14.67     23.10 o 
  -2  -7  11     2044.39     2007.82    104.77 o 
  -1  -7  11       70.66       18.89     30.92 o 
   0  -7  11     2677.28     2572.89    118.51 o 
   1  -7  11     5496.35     5595.78    180.34 o 
   2  -7  11       11.06       87.60     39.50 o 
   3  -7  11     3065.09     3036.63    127.10 o 
   4  -7  11      160.24      181.99     43.80 o 
   5  -7  11       18.45      -17.18     19.43 o 
   6  -7  11      106.10      110.65     31.51 o 
   7  -7  11        9.56       37.79     36.07 o 
   8  -7  11     1314.14     1410.11    111.64 o 
   9  -7  11       16.22      -20.61     42.94 o 
  -7  -6  11       13.71      -22.33     48.09 o 
  -6  -6  11        8.04       60.11     49.81 o 
  -5  -6  11     1469.08     1471.94    120.23 o 
  -4  -6  11      174.26      193.45     34.66 o 
  -3  -6  11     1371.07     1316.28     89.31 o 
  -2  -6  11    10509.45    10808.55    264.50 o 
  -1  -6  11     1742.88     2035.30    103.05 o 
   0  -6  11       65.19      133.97     39.50 o 
   1  -6  11      642.21      621.25     51.53 o 
   2  -6  11       55.08       65.63     26.09 o 
   3  -6  11      580.27      534.00    100.48 o 
   4  -6  11      925.28      859.70     51.61 o 
   5  -6  11      723.90      581.77     45.96 o 
   6  -6  11     7897.32     7918.91    247.33 o 
   7  -6  11      155.09      115.08     46.37 o 
   8  -6  11      354.71      317.75     66.98 o 
   9  -6  11      270.68      432.82     80.72 o 
  -8  -5  11       31.10       49.81     63.55 o 
  -7  -5  11      182.10      182.06     66.98 o 
  -6  -5  11      635.80      590.84     89.31 o 
  -5  -5  11      591.40      592.56     82.44 o 
  -4  -5  11      136.74      149.47     30.95 o 
  -3  -5  11     1238.53     1138.31     59.18 o 
  -2  -5  11     2616.72     2741.21    116.79 o 
  -1  -5  11     1129.20     1158.01     56.93 o 
   0  -5  11     1898.72     1801.32    106.49 o 
   1  -5  11    12268.94    11409.38    196.65 o 
   2  -5  11    15896.73    15348.19    245.10 o 
   3  -5  11     2921.99     2940.54     89.65 o 
   4  -5  11       65.63       75.40     24.87 o 
   5  -5  11       79.81       82.99     26.64 o 
   6  -5  11      136.08      139.12     46.37 o 
   7  -5  11      267.46      352.10     65.27 o 
   8  -5  11       90.07      145.99     54.96 o 
   9  -5  11     1223.05     1193.70    116.79 o 
  -8  -4  11      836.27      853.62    111.64 o 
  -7  -4  11     5727.18     5338.15    240.46 o 
  -6  -4  11       25.96       12.02     42.94 o 
  -5  -4  11     3666.03     3840.45    178.63 o 
  -4  -4  11     2198.30     2180.53    115.08 o 
  -3  -4  11    10383.87     9821.83    188.14 o 
  -2  -4  11      646.95      630.34     65.27 o 
  -1  -4  11      429.60      468.89     58.40 o 
   0  -4  11       82.01       97.90     41.22 o 
   1  -4  11      110.65      202.67     49.81 o 
   2  -4  11     6709.93     6150.44    134.40 o 
   3  -4  11     5825.96     5934.29    185.50 o 
   4  -4  11     1333.96     1394.34     64.06 o 
   5  -4  11      111.62      116.28     30.06 o 
   6  -4  11     2031.88     2359.92    133.97 o 
   7  -4  11       40.15       63.55     42.94 o 
   8  -4  11      248.01      267.94     68.70 o 
  -8  -3  11       49.13       37.79     63.55 o 
  -6  -3  11      906.37      898.28     96.18 o 
  -5  -3  11      275.93      283.40     56.68 o 
  -4  -3  11       17.36       13.74     29.20 o 
  -3  -3  11     4810.53     4434.92    174.33 o 
  -2  -3  11      975.31      889.69     79.01 o 
  -1  -3  11      373.71      377.86     56.68 o 
   0  -3  11      794.32      846.75     75.57 o 
   1  -3  11      302.81      316.03     56.68 o 
   2  -3  11     2034.09     2299.80    123.66 o 
   3  -3  11     1015.55     1099.23     91.03 o 
   4  -3  11      460.16      432.40     40.02 o 
   5  -3  11       53.40      101.66     28.34 o 
   6  -3  11      115.72      176.91     53.24 o 
   7  -3  11      330.36      432.82     75.57 o 
   8  -3  11     1019.81     1044.27    109.92 o 
  -8  -2  11      158.24       29.20     63.55 o 
  -7  -2  11        3.94       36.07     56.68 o 
  -6  -2  11     2005.57     2126.33    152.86 o 
  -5  -2  11     2801.78     2808.20    159.73 o 
  -3  -2  11     2267.38     2064.43    182.92 o 
  -2  -2  11     4102.58     3890.25    154.58 o 
  -1  -2  11       31.21       66.98     41.22 o 
   0  -2  11        8.82       18.89     36.07 o 
   1  -2  11     1768.04     1745.03    109.92 o 
   2  -2  11      847.25      946.37     85.88 o 
   3  -2  11      458.26      522.14     70.42 o 
   4  -2  11     2338.67     2481.86    133.97 o 
   5  -2  11     1248.30     1307.63    155.44 o 
   6  -2  11     6839.06     6210.67    230.15 o 
   7  -2  11      163.25      118.51     51.53 o 
   8  -2  11      376.62      419.08     82.44 o 
  -9  -1  11      182.97      154.58     84.16 o 
  -8  -1  11       14.64       34.35     63.55 o 
  -7  -1  11       39.63       -8.59     49.81 o 
  -6  -1  11      113.00      159.73     66.98 o 
  -5  -1  11      691.32      723.09     91.03 o 
  -4  -1  11     1470.15     1404.96    108.21 o 
  -3  -1  11        1.99      -32.63     32.63 o 
  -2  -1  11    11683.17    11356.45    298.85 o 
  -1  -1  11      503.49      400.19     63.55 o 
   0  -1  11    10247.22     9795.20    273.09 o 
   1  -1  11     3134.12     2976.52    140.84 o 
   2  -1  11     8086.02     7706.66    242.17 o 
   3  -1  11      259.54      230.15     56.68 o 
   4  -1  11      525.03      582.25     77.29 o 
   5  -1  11     1176.82     1063.16     96.18 o 
   6  -1  11     3763.05     3289.11    166.60 o 
   7  -1  11      286.04      405.34     75.57 o 
   8  -1  11      129.50      182.06     61.83 o 
  -9   0  11        1.54      -51.53     68.70 o 
  -8   0  11      964.49     1032.25    132.25 o 
  -7   0  11     7357.44     7704.94    307.44 o 
  -6   0  11     6951.24     7775.36    288.55 o 
  -5   0  11     1607.05     1763.93    127.10 o 
  -4   0  11     1598.03     1502.86    108.21 o 
  -3   0  11      812.83      924.04     84.16 o 
  -2   0  11      357.78      379.58     63.55 o 
  -1   0  11     1268.51     1609.35    106.49 o 
   0   0  11      878.21      879.39     85.88 o 
   1   0  11       24.77       61.83     42.94 o 
   2   0  11    14044.12    14399.95    367.56 o 
   3   0  11     6546.94     7328.79    245.61 o 
   4   0  11      600.87      704.20     82.44 o 
   5   0  11     1950.16     2390.83    142.56 o 
   6   0  11       83.83       94.47     49.81 o 
   7   0  11     1352.96     1494.27    120.23 o 
   8   0  11       55.31       84.16     51.53 o 
  -9   1  11        3.67        8.59     70.42 o 
  -8   1  11      130.34       63.55     65.27 o 
  -7   1  11      241.45      288.55     84.16 o 
  -6   1  11       60.61       37.79     56.68 o 
  -5   1  11        1.70        1.72     44.66 o 
  -4   1  11      936.81      829.58     85.88 o 
  -3   1  11     5230.59     4764.49    185.50 o 
  -2   1  11      353.42      261.07     54.96 o 
  -1   1  11        5.93       51.53     42.94 o 
   0   1  11      641.87      719.65     79.01 o 
   1   1  11      375.34      460.30     68.70 o 
   2   1  11     2847.80     2837.40    147.71 o 
   3   1  11      912.69      805.53     87.60 o 
   4   1  11     2126.05     2160.68    133.97 o 
   5   1  11      239.57      266.22     63.55 o 
   6   1  11      527.70      460.30     77.29 o 
   7   1  11      978.52      989.31    106.49 o 
   8   1  11      351.07      240.46     68.70 o 
  -9   2  11      152.09      144.27     85.88 o 
  -8   2  11      502.99      632.06    115.08 o 
  -7   2  11      138.05      128.82     73.85 o 
  -6   2  11     4473.21     4422.70    212.98 o 
  -5   2  11     2638.21     2432.05    147.71 o 
  -4   2  11       22.02       32.63     44.66 o 
  -3   2  11     1601.94     1710.68    111.64 o 
  -2   2  11      217.62      269.66     60.11 o 
  -1   2  11      399.98      379.58     65.27 o 
   0   2  11      229.49      254.20     60.11 o 
   1   2  11       81.77       99.62     48.09 o 
   2   2  11     3616.02     3546.74    168.32 o 
   3   2  11       18.62       54.96     44.66 o 
   4   2  11      295.85      273.09     65.27 o 
   5   2  11     4497.94     4613.34    206.11 o 
   6   2  11      476.04      377.86     72.14 o 
   7   2  11        0.50       46.37     46.37 o 
  -9   3  11        5.23       80.72     82.44 o 
  -8   3  11        2.38      -17.18     61.83 o 
  -7   3  11       42.95       84.16     68.70 o 
  -6   3  11     2290.01     2325.57    156.30 o 
  -5   3  11     5361.33     5803.61    230.15 o 
  -4   3  11     2098.14     1898.45     86.20 o 
  -3   3  11     4589.02     4407.24    180.34 o 
  -2   3  11     5446.06     5399.98    202.67 o 
  -1   3  11      375.44      369.27     68.70 o 
   0   3  11    13450.96    13192.52    352.10 o 
   1   3  11      127.61      137.40     53.24 o 
   2   3  11       14.64       10.31     39.50 o 
   3   3  11      110.85      170.04     56.68 o 
   4   3  11     1141.53     1047.71    103.05 o 
   5   3  11      871.90      949.81    101.34 o 
   6   3  11      900.08      869.08     99.62 o 
   7   3  11        4.88       36.07     46.37 o 
  -9   4  11       77.22       42.94     73.85 o 
  -8   4  11     6624.31     7399.21    321.18 o 
  -7   4  11      573.20      699.04    106.49 o 
  -6   4  11     6692.89     6444.25    262.79 o 
  -5   4  11      105.49       13.74     51.53 o 
  -4   4  11      871.35      840.57     74.71 o 
  -3   4  11       37.40       79.01     44.66 o 
  -2   4  11     1517.74     1447.90    108.21 o 
  -1   4  11      490.30      589.12     79.01 o 
   0   4  11       23.04       29.20     44.66 o 
   1   4  11      655.47      645.80     82.44 o 
   2   4  11     3632.83     3441.97    170.04 o 
   3   4  11      531.23      419.08     75.57 o 
   4   4  11       65.24       79.01     49.81 o 
   5   4  11      179.84      223.28     61.83 o 
   6   4  11     3525.98     3526.13    188.93 o 
   7   4  11      792.11      932.63    111.64 o 
  -9   5  11      513.54      553.05    123.66 o 
  -8   5  11        3.00        0.00     68.70 o 
  -7   5  11      225.74      200.95     80.72 o 
  -6   5  11       59.37       80.72     61.83 o 
  -5   5  11       31.57       27.48     53.24 o 
  -4   5  11      283.56      227.18     43.52 o 
  -3   5  11      116.55      111.64     51.53 o 
  -2   5  11      951.95     1009.92     96.18 o 
  -1   5  11      249.19      247.33     65.27 o 
   0   5  11      119.69      123.66     54.96 o 
   1   5  11     2970.57     2827.09    156.30 o 
   2   5  11      139.88      219.85     60.11 o 
   3   5  11     4616.35     4051.70    190.65 o 
   4   5  11     1473.90     1406.67    118.51 o 
   5   5  11     1653.04     1526.90    123.66 o 
   6   5  11      246.57      219.85     68.70 o 
  -9   6  11      261.22      225.00    101.34 o 
  -8   6  11       75.03       63.55     73.85 o 
  -7   6  11       79.30      163.17     79.01 o 
  -6   6  11     1110.87     1028.81    116.79 o 
  -5   6  11      879.59      762.59    101.34 o 
  -4   6  11       84.67       40.88     33.94 o 
  -3   6  11       14.98       -3.44     37.79 o 
  -2   6  11     2057.89     2031.86    135.69 o 
  -1   6  11        2.65        0.00     42.94 o 
   0   6  11      256.07      249.05     66.98 o 
   1   6  11     1534.00     1674.61    121.95 o 
   2   6  11      359.71      350.38     72.14 o 
   3   6  11       49.07      147.71     58.40 o 
   4   6  11      117.92      111.64     54.96 o 
   5   6  11     1046.05     1198.85    116.79 o 
   6   6  11      117.88       80.72     53.24 o 
  -9   7  11      325.56      285.11    106.49 o 
  -8   7  11       10.51      -25.76     70.42 o 
  -7   7  11      331.54      310.88     91.03 o 
  -6   7  11     5693.48     6008.00    264.50 o 
  -5   7  11     1074.13     1012.37    136.55 o 
  -4   7  11        3.95      -10.31     43.80 o 
  -3   7  11     4734.25     4714.68    204.39 o 
  -2   7  11      357.80      410.49     75.57 o 
  -1   7  11       62.20       41.22     51.53 o 
   0   7  11     5547.92     5412.01    216.41 o 
   1   7  11      377.28      305.72     72.14 o 
   2   7  11     4523.80     4577.28    206.11 o 
   3   7  11      559.98      503.24     85.88 o 
   4   7  11     1011.27     1011.64    108.21 o 
   5   7  11      545.66      626.91     89.31 o 
  -8   8  11     2329.45     2466.40    199.24 o 
  -7   8  11     2397.28     2593.50    188.93 o 
  -6   8  11      167.52      147.71     75.57 o 
  -5   8  11      426.86      475.09     61.83 o 
  -4   8  11        1.77      -39.50     41.22 o 
  -3   8  11      130.39      120.23     58.40 o 
  -2   8  11     3836.76     3969.26    192.37 o 
  -1   8  11      507.84      472.33     80.72 o 
   0   8  11      390.65      508.40     82.44 o 
   1   8  11      368.35      285.11     70.42 o 
   2   8  11       21.35      -18.89     44.66 o 
   3   8  11       43.19       39.50     49.81 o 
   4   8  11      452.90      434.54     82.44 o 
   5   8  11      293.98      309.16     73.85 o 
  -8   9  11       10.52      -36.07     68.70 o 
  -7   9  11      929.00      979.00    132.25 o 
  -6   9  11      121.28      134.37     46.95 o 
  -5   9  11        7.32       26.11     35.89 o 
  -4   9  11       88.41      139.12     60.11 o 
  -3   9  11      199.13      182.06     70.42 o 
  -2   9  11     2171.71     2394.27    154.58 o 
  -1   9  11        1.25       13.74     53.24 o 
   0   9  11      554.27      554.77     85.88 o 
   1   9  11     2942.33     2638.16    159.73 o 
   2   9  11      841.29     1016.79    109.92 o 
   3   9  11     2614.57     2904.38    173.47 o 
   4   9  11      511.29      556.49     87.60 o 
  -7  10  11      147.77      163.17     84.16 o 
  -6  10  11      330.97      423.84    112.50 o 
  -5  10  11      392.82      407.53     60.14 o 
  -4  10  11       14.14        5.15     48.09 o 
  -3  10  11     1603.72     1786.25    135.69 o 
  -2  10  11      660.25      595.99     91.03 o 
  -1  10  11      259.96      187.21     68.70 o 
   0  10  11       86.25       68.70     58.40 o 
   1  10  11      357.74      412.21     80.72 o 
   2  10  11      562.50      635.49     94.47 o 
   3  10  11       52.85      120.23     60.11 o 
  -7  11  11     1525.49     1607.09    106.79 o 
  -6  11  11     1899.02     2081.59    125.38 o 
  -5  11  11        4.70       36.69     44.66 o 
  -4  11  11      186.60       72.14     60.11 o 
  -3  11  11      250.75      182.06     72.14 o 
  -2  11  11     2610.98     2579.76    164.88 o 
  -1  11  11     1928.44     1849.80    137.40 o 
   0  11  11     1359.19     1528.62    127.10 o 
  -6  12  11     1366.56     1456.35    102.19 o 
  -5  12  11       54.24       12.02     54.96 o 
  -4  12  11       70.28       42.94     66.98 o 
  -3  12  11      109.17      118.51     70.42 o 
  -2  12  11      608.61      675.00     99.62 o 
  -1 -14  12      310.96      419.08     70.42 o 
   0 -14  12      250.84      291.98     63.55 o 
   1 -14  12       60.70      152.86     58.40 o 
   2 -14  12     1611.91     1564.69    115.08 o 
   3 -14  12     1636.11     1724.42    120.23 o 
  -2 -13  12     1312.93     1356.87    103.05 o 
  -1 -13  12     1805.15     1836.06    116.79 o 
   0 -13  12      947.09     1018.51     94.47 o 
   1 -13  12        8.89       -8.59     41.22 o 
   2 -13  12      197.39      188.93     58.40 o 
   3 -13  12     1442.95     1370.61    106.49 o 
   4 -13  12     1027.89     1015.07     92.75 o 
   5 -13  12        3.78       12.02     41.22 o 
   6 -13  12      810.99      776.33     89.31 o 
  -2 -12  12     1179.14     1222.90     96.18 o 
  -1 -12  12     2749.20     2572.89    133.97 o 
   0 -12  12     1825.86     1769.08    113.36 o 
   1 -12  12     1313.54     1307.06     97.90 o 
   2 -12  12      131.22       65.27     44.66 o 
   3 -12  12      925.79      973.85     89.31 o 
   4 -12  12        4.80       32.63     44.66 o 
   5 -12  12      305.08      130.53     54.96 o 
   6 -12  12      955.53      905.15     91.03 o 
   7 -12  12      613.23      841.60     91.03 o 
  -2 -11  12     3415.09     3388.73    149.43 o 
  -1 -11  12      292.59      298.85     58.40 o 
   0 -11  12     1160.07     1181.68     94.47 o 
   1 -11  12        2.77       12.02     36.07 o 
   2 -11  12     1911.28     1799.99    109.92 o 
   3 -11  12      776.47      721.37     79.01 o 
   4 -11  12     1105.71     1107.82     94.47 o 
   5 -11  12      802.93      829.58     87.60 o 
   6 -11  12        2.13      -32.63     41.22 o 
  -3 -10  12      981.48      984.16     82.44 o 
  -2 -10  12     1185.21     1226.33     92.75 o 
  -1 -10  12     2123.29     2097.13    115.08 o 
   0 -10  12        2.27        3.44     32.63 o 
   1 -10  12      180.05      142.56     48.09 o 
   2 -10  12     2777.91     2811.63    133.97 o 
   3 -10  12        0.76       22.33     36.07 o 
   4 -10  12       14.67      101.34     48.09 o 
   5 -10  12      205.10      252.48     54.96 o 
   6 -10  12      258.82      278.24     60.11 o 
  -5  -9  12     3537.21     3172.32    197.52 o 
  -3  -9  12        0.14      -34.35     34.35 o 
  -2  -9  12     2025.61     2066.21    109.92 o 
  -1  -9  12     1501.11     1441.03     96.18 o 
   0  -9  12     1558.70     1616.22    103.05 o 
   1  -9  12      125.95      128.82     46.37 o 
   2  -9  12      111.99       84.16     41.22 o 
   3  -9  12     2292.77     2450.95    125.38 o 
   4  -9  12        1.52        0.00     39.50 o 
   5  -9  12       67.90       34.35     42.94 o 
   6  -9  12      221.57      237.02     56.68 o 
  -6  -8  12      280.32      212.98     77.29 o 
  -5  -8  12       39.67       10.31     48.09 o 
  -3  -8  12     2513.01     2332.44    115.08 o 
  -2  -8  12      370.85      417.37     58.40 o 
  -1  -8  12     4569.41     4663.15    170.04 o 
   0  -8  12       48.29       49.81     37.79 o 
   1  -8  12      870.72      863.93     77.29 o 
   2  -8  12      237.61      261.07     54.96 o 
   3  -8  12        5.73      -20.61     34.35 o 
   4  -8  12      207.57      192.37     48.09 o 
   5  -8  12        4.02      -32.63     32.63 o 
   6  -8  12     2218.79     2114.31    115.08 o 
   8  -8  12      949.15      953.24     97.90 o 
  -6  -7  12      827.43      869.08    109.92 o 
  -5  -7  12      253.73      372.71     79.01 o 
  -3  -7  12       64.25       63.55     41.22 o 
  -2  -7  12     3770.25     3826.71    149.43 o 
  -1  -7  12        1.12      -22.33     32.63 o 
   0  -7  12      719.37      717.94     68.70 o 
   1  -7  12      508.41      532.44     63.55 o 
   2  -7  12      506.54      470.61     60.11 o 
   3  -7  12      129.67      142.56     48.09 o 
   4  -7  12     3789.69     3617.16    145.99 o 
   5  -7  12      147.86      148.44     32.03 o 
   6  -7  12        8.92       31.81     27.85 o 
   7  -7  12        3.73       51.53     42.94 o 
   8  -7  12      695.59      743.70     91.03 o 
  -7  -6  12      582.34      513.55     99.62 o 
  -6  -6  12      592.80      594.27     92.75 o 
  -5  -6  12      968.06      997.90    103.05 o 
  -4  -6  12      115.38       97.90     39.50 o 
  -3  -6  12     1634.10     1763.93     99.62 o 
  -2  -6  12     1734.32     1578.43     96.18 o 
  -1  -6  12     1421.69     1449.61     92.75 o 
   0  -6  12      405.03      321.18     54.96 o 
   1  -6  12      114.29       68.70     37.79 o 
   2  -6  12      129.18      136.34     37.79 o 
   3  -6  12      922.94      868.87     53.40 o 
   4  -6  12     5410.20     5317.75    129.80 o 
   5  -6  12     2253.86     2396.64     86.74 o 
   6  -6  12     1202.61     1480.53    108.21 o 
   7  -6  12       10.94       37.79     41.22 o 
   8  -6  12     1790.08     1738.16    128.82 o 
  -7  -5  12      141.72      151.14     65.27 o 
  -6  -5  12     1369.65     1265.84    118.51 o 
  -5  -5  12     1195.48     1159.35    108.21 o 
  -4  -5  12      194.04      207.82     48.09 o 
  -3  -5  12      113.73      163.17     42.94 o 
  -2  -5  12      356.95      346.95     51.53 o 
  -1  -5  12    16207.50    15725.90    352.10 o 
   0  -5  12       68.81       46.87     26.35 o 
   1  -5  12       36.62       35.27     25.92 o 
   2  -5  12     1305.27     1256.29    112.50 o 
   3  -5  12     1592.47     1524.28     69.10 o 
   4  -5  12     1708.55     1683.28    136.55 o 
   5  -5  12       10.42       12.88     24.29 o 
   6  -5  12      462.89      444.85     70.42 o 
   7  -5  12        5.48       54.96     44.66 o 
   8  -5  12      136.95      135.69     56.68 o 
  -7  -4  12      545.12      412.21     82.44 o 
  -6  -4  12      950.88      963.55    103.05 o 
  -5  -4  12     2862.65     2967.93    158.01 o 
  -4  -4  12     4787.91     5001.51    166.60 o 
  -3  -4  12     1877.47     1544.08     99.62 o 
  -2  -4  12     2209.23     2177.86    120.23 o 
  -1  -4  12     2572.70     2677.66    128.82 o 
   0  -4  12       63.99       96.18     44.66 o 
   1  -4  12      437.98      441.41     65.27 o 
   2  -4  12      274.45      328.90     38.64 o 
   3  -4  12      149.35      168.55     54.96 o 
   4  -4  12       56.91       86.40     36.93 o 
   5  -4  12       80.63       52.11     26.64 o 
   6  -4  12      458.70      628.62     80.72 o 
   7  -4  12      185.12      139.12     53.24 o 
   8  -4  12      677.68      705.91     94.47 o 
  -8  -3  12       32.24       94.47     75.57 o 
  -7  -3  12     2312.55     2304.95    171.76 o 
  -4  -3  12      203.43      237.02     54.96 o 
  -3  -3  12      366.16      391.60     61.83 o 
  -2  -3  12     2607.85     2856.29    137.40 o 
  -1  -3  12       42.95        1.72     39.50 o 
   0  -3  12     1118.59     1049.42     87.60 o 
   1  -3  12      968.55      805.53     82.44 o 
   2  -3  12      679.12      661.26     79.01 o 
   3  -3  12      380.89      269.66     60.11 o 
   4  -3  12     1823.14     1725.15     74.25 o 
   5  -3  12      313.38      302.64     38.64 o 
   6  -3  12        2.49       44.66     41.22 o 
   7  -3  12      284.97      279.96     68.70 o 
   8  -3  12     2356.57     2803.04    171.76 o 
  -8  -2  12       50.50       39.50     68.70 o 
  -7  -2  12      907.55      807.25    116.79 o 
  -6  -2  12      864.88      724.81    103.05 o 
  -5  -2  12     2881.18     3132.81    173.47 o 
  -4  -2  12     1116.57     1135.30     94.47 o 
  -3  -2  12       12.93      -32.63     32.63 o 
  -2  -2  12      645.03      602.86     73.85 o 
  -1  -2  12      103.58      115.08     49.81 o 
   0  -2  12      225.87      145.99     48.09 o 
   1  -2  12       17.26      -10.31     42.94 o 
   2  -2  12     1448.73     1564.69    111.64 o 
   3  -2  12      495.23      523.85     75.57 o 
   4  -2  12    13140.80    13034.50    358.97 o 
   5  -2  12      979.79     1037.79     60.21 o 
   6  -2  12     1904.65     1827.48    127.10 o 
   7  -2  12      576.05      474.04     79.01 o 
   8  -2  12       13.10       77.29     54.96 o 
  -8  -1  12      139.19      108.21     82.44 o 
  -7  -1  12       41.95       -3.44     54.96 o 
  -6  -1  12      106.22      187.21     68.70 o 
  -5  -1  12      355.86      297.14     70.42 o 
  -4  -1  12       12.96       30.92     37.79 o 
  -3  -1  12        3.06        6.87     36.07 o 
  -2  -1  12     7472.02     6633.19    223.28 o 
  -1  -1  12     4130.82     4312.77    178.63 o 
   0  -1  12     4043.83     3713.35    164.88 o 
   1  -1  12     1261.13     1270.99    103.05 o 
   2  -1  12      877.30      924.04     92.75 o 
   3  -1  12      209.97      164.88     54.96 o 
   4  -1  12      267.45      358.97     68.70 o 
   5  -1  12     2647.48     2586.63    149.43 o 
   6  -1  12     1879.63     1988.93    135.69 o 
   7  -1  12      462.35      455.15     82.44 o 
  -8   0  12      550.10      707.63    123.66 o 
  -7   0  12       32.13      109.92     70.42 o 
  -6   0  12       67.28       63.55     58.40 o 
  -5   0  12     3386.64     4001.90    192.37 o 
  -4   0  12       82.31      104.77     48.09 o 
  -3   0  12      177.85      312.59     61.83 o 
  -2   0  12     1028.78     1070.03     94.47 o 
  -1   0  12      125.52      128.82     53.24 o 
   0   0  12       28.26       51.53     49.81 o 
   1   0  12       22.91       20.61     48.09 o 
   2   0  12     1767.64     1904.77    123.66 o 
   3   0  12     1144.68     1258.97    104.77 o 
   4   0  12      240.64      262.79     63.55 o 
   5   0  12       59.60       30.92     41.22 o 
   6   0  12       22.63       56.68     44.66 o 
   7   0  12       11.34       27.48     44.66 o 
  -9   1  12       65.39       72.14     82.44 o 
  -8   1  12       76.03      137.40     79.01 o 
  -7   1  12      450.10      501.53     99.62 o 
  -6   1  12       40.47        1.72     54.96 o 
  -4   1  12       58.24       91.03     48.09 o 
  -3   1  12       76.02       -6.87     39.50 o 
  -2   1  12      306.11      264.50     60.11 o 
  -1   1  12       86.37      175.19     58.40 o 
   0   1  12       21.72      -15.46     39.50 o 
   1   1  12       58.02       49.81     49.81 o 
   2   1  12     1846.02     1671.18    121.95 o 
   3   1  12       69.30       37.79     42.94 o 
   4   1  12      736.00      724.81     89.31 o 
   5   1  12      625.13      755.72     92.75 o 
   6   1  12      125.76       96.18     51.53 o 
   7   1  12     1876.53     1963.16    145.99 o 
  -9   2  12     1705.94     1940.83    183.78 o 
  -8   2  12      348.07      252.48     92.75 o 
  -7   2  12     1322.60     1350.00    135.69 o 
  -6   2  12     4652.32     4757.62    225.00 o 
  -4   2  12      732.01      796.94     89.31 o 
  -3   2  12     1671.70     1806.86    121.95 o 
  -2   2  12      170.60      197.52     56.68 o 
  -1   2  12        0.26        8.59     46.37 o 
   0   2  12     1488.62     1597.32    118.51 o 
   1   2  12     3599.28     3596.55    171.76 o 
   2   2  12     1893.73     1860.11    127.10 o 
   3   2  12    10865.55    10559.51    326.33 o 
   4   2  12     6559.97     6056.09    242.17 o 
   5   2  12        2.95       37.79     46.37 o 
   6   2  12       10.99       20.61     48.09 o 
   7   2  12      830.96      922.33    109.92 o 
  -9   3  12     1473.00     1562.97    173.47 o 
  -8   3  12      746.86      767.75    123.66 o 
  -7   3  12      279.25      331.49     87.60 o 
  -6   3  12     1145.17     1037.40    116.79 o 
  -4   3  12      150.19      176.91     56.68 o 
  -3   3  12      124.71      128.82     51.53 o 
  -2   3  12    13496.04    13106.64    360.69 o 
  -1   3  12      541.42      781.49     91.03 o 
   0   3  12     1298.21     1324.23    111.64 o 
   1   3  12     1584.29     1805.15    128.82 o 
   2   3  12        4.79        0.00     44.66 o 
   3   3  12      933.82      621.75     85.88 o 
   4   3  12      414.98      432.82     80.72 o 
   5   3  12     1536.30     1466.79    127.10 o 
   6   3  12       36.21       12.02     46.37 o 
  -9   4  12     1359.64     1312.21    166.60 o 
  -8   4  12      780.93      846.75    127.10 o 
  -7   4  12      760.45      776.33    113.36 o 
  -6   4  12      712.35      582.25     97.90 o 
  -5   4  12      224.79      286.83     68.70 o 
  -4   4  12       28.14       56.68     46.37 o 
  -3   4  12      290.18      329.77     65.27 o 
  -2   4  12       77.13       92.75     51.53 o 
  -1   4  12       67.27       37.79     44.66 o 
   0   4  12      272.35      298.85     66.98 o 
   1   4  12      161.77      121.95     56.68 o 
   2   4  12      244.61      195.80     66.98 o 
   3   4  12      139.68      211.26     66.98 o 
   4   4  12      676.87      692.17     92.75 o 
   5   4  12       39.48       54.96     48.09 o 
   6   4  12      320.62      304.01     75.57 o 
  -8   5  12       55.28      -65.27     65.27 o 
  -7   5  12       59.09       24.05     65.27 o 
  -6   5  12        0.97      -22.33     56.68 o 
  -5   5  12       32.09       65.27     46.37 o 
  -4   5  12       21.16       13.74     42.94 o 
  -3   5  12      153.48      176.91     58.40 o 
  -2   5  12      126.17      142.56     60.11 o 
  -1   5  12       78.85      182.06     60.11 o 
   0   5  12        5.12      -25.76     44.66 o 
   1   5  12      567.52      637.21     87.60 o 
   2   5  12     1599.14     1468.51    123.66 o 
   3   5  12      655.54      647.52     94.47 o 
   4   5  12     2302.27     2292.93    152.86 o 
   5   5  12       31.64       48.09     46.37 o 
   6   5  12      232.55      116.79     58.40 o 
  -8   6  12     1269.38     1470.22    161.45 o 
  -7   6  12      679.51      628.62    106.49 o 
  -6   6  12     1072.10     1023.66    120.23 o 
  -5   6  12      581.49      541.03     84.16 o 
  -4   6  12      655.16      705.91     89.31 o 
  -3   6  12     1645.06     1508.01    125.38 o 
  -2   6  12       75.76        5.15     48.09 o 
  -1   6  12     1184.55     1202.29    111.64 o 
   0   6  12     4530.46     4436.44    199.24 o 
   1   6  12     2152.38     2109.15    140.84 o 
   2   6  12       47.60       48.09     54.96 o 
   3   6  12     7482.38     6966.39    267.94 o 
   4   6  12       36.83       32.63     48.09 o 
   5   6  12      317.98      267.94     73.85 o 
  -8   7  12       11.64       22.33     79.01 o 
  -7   7  12     1342.56     1257.25    142.56 o 
  -6   7  12      689.76      757.44     99.62 o 
  -5   7  12      293.60      468.89     85.88 o 
  -4   7  12       20.18       22.33     48.09 o 
  -3   7  12      254.51      249.05     72.14 o 
  -2   7  12     2460.31     2421.75    152.86 o 
  -1   7  12     4413.40     4369.45    204.39 o 
   0   7  12      617.19      532.44     87.60 o 
   1   7  12     1970.90     1841.22    139.12 o 
   2   7  12     1538.20     1796.56    140.84 o 
   3   7  12       70.98      161.45     65.27 o 
   4   7  12     1548.33     1806.86    142.56 o 
   5   7  12      428.80      486.07     85.88 o 
  -8   8  12      346.02      360.69    111.64 o 
  -7   8  12      427.88      358.97    101.34 o 
  -6   8  12      159.60       25.76     49.81 o 
  -5   8  12      347.36      384.73     79.01 o 
  -4   8  12       73.66       39.50     51.53 o 
  -3   8  12        9.17        3.44     49.81 o 
  -2   8  12     1094.06     1470.22    128.82 o 
  -1   8  12     2704.90     2655.34    163.17 o 
   0   8  12      806.56      839.88    104.77 o 
   1   8  12        3.80        0.00     53.24 o 
   2   8  12       40.90       32.63     51.53 o 
   3   8  12      129.40      135.69     65.27 o 
   4   8  12      253.93      381.30     82.44 o 
  -7   9  12      543.56      648.83     77.02 o 
  -6   9  12       17.46       68.70     54.96 o 
  -5   9  12      323.08      422.52     85.88 o 
  -4   9  12      558.03      681.87     99.62 o 
  -3   9  12      156.27      238.74     72.14 o 
  -2   9  12       36.57       18.89     56.68 o 
  -1   9  12       97.47       91.03     63.55 o 
   0   9  12      112.22      123.66     63.55 o 
   1   9  12      639.83      714.50    101.34 o 
   2   9  12     1043.74     1107.82    116.79 o 
   3   9  12     1211.25     1327.67    127.10 o 
  -6  10  12        2.47       20.61     49.81 o 
  -5  10  12        0.48       24.05     56.68 o 
  -4  10  12     3460.00     3338.92    187.21 o 
  -3  10  12      734.90      860.49    109.92 o 
  -2  10  12      208.17      255.92     79.01 o 
  -1  10  12     4074.74     4307.62    207.82 o 
   0  10  12     1348.17     1441.03    130.53 o 
   1  10  12       38.37       84.16     58.40 o 
   2  10  12      761.00      898.28    111.64 o 
  -6  11  12       66.83      145.99     68.70 o 
  -5  11  12       76.57       53.24     60.11 o 
  -4  11  12      869.09      793.51    111.64 o 
  -3  11  12      175.97      166.60     73.85 o 
  -2  11  12      276.93      197.52     80.72 o 
  -1  11  12      870.03      759.16    108.21 o 
   0  11  12     1207.01     1130.15    123.66 o 
   1  11  12      151.31      133.97     72.14 o 
  -5  12  12       65.86      158.01     75.57 o 
  -4  12  12      113.93      109.92     72.14 o 
  -3  12  12       35.37       24.05     63.55 o 
  -2  12  12     1455.02     1508.01    139.12 o 
  -1 -13  13      149.50      166.60     58.40 o 
   0 -13  13       41.31       24.05     48.09 o 
   1 -13  13      447.08      431.11     75.57 o 
   2 -13  13       50.37       24.05     48.09 o 
   3 -13  13      461.47      506.68     79.01 o 
   4 -13  13        7.40       27.48     42.94 o 
   5 -13  13      933.65      948.09     94.47 o 
  -2 -12  13        0.21       37.79     44.66 o 
  -1 -12  13     3278.45     3053.81    151.14 o 
   0 -12  13     1926.26     2043.89    125.38 o 
   1 -12  13        2.39      -13.74     39.50 o 
   2 -12  13       67.53       29.20     46.37 o 
   3 -12  13      434.36      432.82     72.14 o 
   4 -12  13      528.03      511.83     79.01 o 
   5 -12  13       29.10       20.61     46.37 o 
   6 -12  13      310.23      278.24     66.98 o 
  -2 -11  13      341.53      334.92     63.55 o 
  -1 -11  13      123.11       94.47     46.37 o 
   0 -11  13      556.01      683.59     80.72 o 
   1 -11  13      198.33      182.06     56.68 o 
   2 -11  13       48.21       89.31     48.09 o 
   3 -11  13     2001.07     1892.74    118.51 o 
   4 -11  13      296.07      288.55     63.55 o 
   5 -11  13      694.96      656.10     82.44 o 
   6 -11  13        7.34      -29.20     42.94 o 
  -3 -10  13       77.18        1.72     39.50 o 
  -2 -10  13     2449.51     2454.38    128.82 o 
  -1 -10  13      165.80      194.08     53.24 o 
   0 -10  13      381.56      479.20     68.70 o 
   1 -10  13      317.68      374.43     65.27 o 
   2 -10  13      214.17      145.99     54.96 o 
   3 -10  13       11.15        3.44     41.22 o 
   4 -10  13      321.21      295.42     60.11 o 
   5 -10  13      741.38      671.56     80.72 o 
   6 -10  13      958.20     1045.99     96.18 o 
  -3  -9  13        3.30      -29.20     34.35 o 
  -2  -9  13       40.94       39.50     42.94 o 
  -1  -9  13       25.33       68.70     41.22 o 
   0  -9  13      615.55      628.62     72.14 o 
   1  -9  13      785.01      719.65     77.29 o 
   2  -9  13       17.29       10.31     41.22 o 
   3  -9  13      516.58      546.18     70.42 o 
   4  -9  13      697.89      606.30     73.85 o 
   5  -9  13      262.01      285.11     61.83 o 
   6  -9  13     1077.48     1197.13     97.90 o 
  -3  -8  13     1068.42     1066.60     87.60 o 
  -2  -8  13      412.09      444.85     61.83 o 
  -1  -8  13     4288.43     4292.16    166.60 o 
   0  -8  13        9.76       42.94     39.50 o 
   1  -8  13       38.75       30.92     37.79 o 
   2  -8  13       15.37       36.07     41.22 o 
   3  -8  13       76.06       12.02     41.22 o 
   4  -8  13      199.62      271.37     56.68 o 
   5  -8  13      128.71      104.77     49.81 o 
   6  -8  13     3166.38     2727.47    137.40 o 
  -3  -7  13     1100.64     1210.87     91.03 o 
  -2  -7  13        0.17        1.72     37.79 o 
  -1  -7  13      418.42      446.56     61.83 o 
   0  -7  13      502.34      595.99     70.42 o 
   1  -7  13     3028.13     3208.39    142.56 o 
   2  -7  13       31.48       24.05     41.22 o 
   3  -7  13     3497.02     3421.36    149.43 o 
   4  -7  13      962.58      894.84     80.72 o 
   5  -7  13      813.34      716.22     75.57 o 
   6  -7  13       53.05       18.13     28.52 o 
   7  -7  13       15.63      -37.79     37.79 o 
  -4  -6  13     2259.80     2538.54    123.66 o 
  -3  -6  13     1772.11     2057.63    113.36 o 
  -2  -6  13     2410.08     2485.30    121.95 o 
  -1  -6  13      177.13      211.26     53.24 o 
   0  -6  13      677.39      657.82     72.14 o 
   1  -6  13       30.07       24.05     39.50 o 
   2  -6  13       12.92       77.29     39.50 o 
   3  -6  13        2.83        4.40     45.52 o 
   4  -6  13     3344.87     2972.10     98.93 o 
   5  -6  13     5772.93     5550.56    140.32 o 
   6  -6  13      544.16      559.92     77.29 o 
   7  -6  13      801.97      917.17     97.90 o 
   8  -6  13     5314.05     5520.21    231.87 o 
  -4  -5  13        0.54       18.89     36.07 o 
  -3  -5  13      779.01      901.71     79.01 o 
  -2  -5  13     1076.82     1023.66     82.44 o 
  -1  -5  13       71.28       73.85     39.50 o 
   0  -5  13     2856.80     2903.78    120.23 o 
   1  -5  13     1576.76     1462.22     70.32 o 
   2  -5  13     1706.77     1606.83     73.41 o 
   3  -5  13      125.07      138.53     33.25 o 
   4  -5  13      809.42      703.49     53.07 o 
   5  -5  13       72.31       62.71     29.74 o 
   6  -5  13      218.56      223.28     58.40 o 
   7  -5  13        4.44       -6.87     39.50 o 
   8  -5  13     1506.30     1750.19    139.12 o 
  -4  -4  13      534.49      541.03     65.27 o 
  -2  -4  13     1757.10     1815.45    116.79 o 
  -1  -4  13     2821.89     2689.69    137.40 o 
   0  -4  13        3.23       54.96     46.37 o 
   1  -4  13        0.76       -8.59     37.79 o 
   2  -4  13        2.41       18.69     25.59 o 
   3  -4  13      568.09      539.13     55.82 o 
   4  -4  13       93.90       99.21     30.95 o 
   5  -4  13       56.17       79.07     31.51 o 
   6  -4  13     3678.34     3551.90    175.19 o 
   7  -4  13      299.73      343.51     72.14 o 
  -4  -3  13     1590.67     1492.55    108.21 o 
  -3  -3  13      149.72      101.34     48.09 o 
  -2  -3  13      116.02      151.14     53.24 o 
  -1  -3  13     1064.19      973.85     89.31 o 
   0  -3  13     1673.91     1566.41    109.92 o 
   1  -3  13     7405.71     7139.86    235.30 o 
   2  -3  13     1442.66     1305.34    104.77 o 
   3  -3  13      917.40      860.49     89.31 o 
   4  -3  13      312.64      345.94     42.04 o 
   5  -3  13       46.81       35.75     28.47 o 
   6  -3  13        3.90       44.66     44.66 o 
   7  -3  13      809.06      793.51    101.34 o 
  -8  -2  13      624.37      496.37    113.36 o 
  -5  -2  13      218.26      254.20     61.83 o 
  -4  -2  13      231.89      197.52     56.68 o 
  -3  -2  13     3453.38     3438.54    158.01 o 
  -2  -2  13        9.20       17.18     42.94 o 
  -1  -2  13      122.32       82.44     46.37 o 
   0  -2  13       68.36        6.87     44.66 o 
   1  -2  13      707.45      807.25     87.60 o 
   2  -2  13       62.64       84.16     51.53 o 
   3  -2  13     1311.00     1128.43    103.05 o 
   4  -2  13     7896.24     7481.66    262.79 o 
   5  -2  13     1115.55     1049.42    101.34 o 
   6  -2  13      128.88      101.34     53.24 o 
   7  -2  13      603.21      661.26     94.47 o 
  -8  -1  13      369.03      340.08     99.62 o 
  -5  -1  13       61.26       73.85     44.66 o 
  -4  -1  13      774.23      898.28     91.03 o 
  -3  -1  13     1635.81     1676.33    116.79 o 
  -2  -1  13       99.46      187.21     60.11 o 
  -1  -1  13      475.67      556.49     79.01 o 
   0  -1  13     4602.19     4441.59    187.21 o 
   1  -1  13      279.45      304.01     66.98 o 
   2  -1  13      402.71      413.93     73.85 o 
   3  -1  13       19.43      -15.46     42.94 o 
   4  -1  13      510.11      755.72     92.75 o 
   5  -1  13       45.10       30.92     44.66 o 
   6  -1  13      325.39      395.04     77.29 o 
   7  -1  13      333.52      333.21     77.29 o 
  -8   0  13      455.10      571.94    116.79 o 
  -5   0  13      436.05      523.85     75.57 o 
  -4   0  13     1076.75      917.17     96.18 o 
  -3   0  13      160.28      159.73     54.96 o 
  -2   0  13      857.48      958.39     96.18 o 
  -1   0  13       17.97       99.62     49.81 o 
   0   0  13       28.00      -15.46     42.94 o 
   1   0  13      137.40       56.68     51.53 o 
   2   0  13     3724.47     3709.91    176.91 o 
   3   0  13     4055.49     4213.15    192.37 o 
   4   0  13      644.88      623.47     87.60 o 
   5   0  13      571.25      621.75     89.31 o 
   6   0  13     1070.67     1313.93    121.95 o 
   7   0  13     1791.88     2256.86    159.73 o 
  -8   1  13      406.28      417.37    108.21 o 
  -5   1  13       93.88      158.01     58.40 o 
  -4   1  13        8.86       44.66     46.37 o 
  -3   1  13     2568.04     2299.80    139.12 o 
  -2   1  13      764.34      860.49     96.18 o 
  -1   1  13     5448.23     5059.91    204.39 o 
   0   1  13    13185.29    12785.46    357.25 o 
   1   1  13      934.82      788.36     91.03 o 
   2   1  13     1556.12     1576.71    123.66 o 
   3   1  13     1168.67      941.22    101.34 o 
   4   1  13       33.35      116.79     56.68 o 
   5   1  13        8.76       65.27     48.09 o 
   6   1  13      920.79      791.79    103.05 o 
  -8   2  13      113.28       36.07     77.29 o 
  -5   2  13      730.33      781.49     94.47 o 
  -4   2  13      776.66      901.71     97.90 o 
  -3   2  13      784.73      913.74     97.90 o 
  -2   2  13      543.63      443.13     75.57 o 
  -1   2  13     1333.93     1303.62    113.36 o 
   0   2  13     4304.46     4013.92    187.21 o 
   1   2  13     2098.73     1836.06    128.82 o 
   2   2  13        8.41        5.15     44.66 o 
   3   2  13     4414.08     4077.47    195.80 o 
   4   2  13     2333.98     2121.18    145.99 o 
   5   2  13      303.23      247.33     72.14 o 
   6   2  13      147.13      250.76     73.85 o 
  -8   3  13       73.19      120.23     84.16 o 
  -5   3  13       22.66       84.16     51.53 o 
  -4   3  13     1453.49     1149.04    106.49 o 
  -3   3  13      378.48      310.88     70.42 o 
  -2   3  13      683.12      654.39     91.03 o 
  -1   3  13      464.32      623.47     87.60 o 
   0   3  13     3040.95     3455.71    176.91 o 
   1   3  13       69.62      173.47     63.55 o 
   2   3  13        4.80       18.89     49.81 o 
   3   3  13      607.47      503.24     84.16 o 
   4   3  13      504.57      470.61     84.16 o 
   5   3  13       65.80      132.25     60.11 o 
   6   3  13      846.69      692.17    101.34 o 
  -5   4  13       11.99      -12.02     42.94 o 
  -4   4  13        5.97       10.31     42.94 o 
  -3   4  13       87.45        3.44     44.66 o 
  -2   4  13      457.09      508.40     82.44 o 
  -1   4  13     1028.56      875.95     99.62 o 
   0   4  13        0.40      -39.50     39.50 o 
   1   4  13       11.06       -1.72     48.09 o 
   2   4  13     4407.60     4025.94    199.24 o 
   3   4  13     1458.70     1712.40    133.97 o 
   4   4  13      670.81      544.46     89.31 o 
   5   4  13     1013.51     1116.41    116.79 o 
  -6   5  13       85.59      108.21     58.40 o 
  -5   5  13      878.17      815.84    101.34 o 
  -4   5  13      817.16     1099.23    109.92 o 
  -3   5  13      778.07      831.30     99.62 o 
  -2   5  13     1915.03     1980.34    140.84 o 
  -1   5  13     4721.35     4656.28    211.26 o 
   0   5  13     5261.69     5008.38    219.85 o 
   1   5  13      875.45      839.88    101.34 o 
   2   5  13      398.17      358.97     80.72 o 
   3   5  13     2121.91     1916.79    142.56 o 
   4   5  13       21.44       54.96     51.53 o 
   5   5  13       42.76       44.66     49.81 o 
  -6   6  13      134.52      149.43     60.11 o 
  -5   6  13      827.12      948.09    106.49 o 
  -4   6  13     1153.30     1315.64    120.23 o 
  -3   6  13      468.38      613.17     94.47 o 
  -2   6  13       13.12       65.27     58.40 o 
  -1   6  13     5333.22     5326.13    228.43 o 
   0   6  13     2919.83     2976.52    175.19 o 
   1   6  13      231.94      202.67     70.42 o 
   2   6  13        5.42       13.74     56.68 o 
   3   6  13      677.99      642.36     97.90 o 
   4   6  13      351.14      307.44     79.01 o 
  -7   7  13      127.01      221.56     75.57 o 
  -6   7  13      128.81      145.99     63.55 o 
  -5   7  13      326.73      279.96     72.14 o 
  -4   7  13      292.09      388.17     84.16 o 
  -3   7  13       73.17       82.44     61.83 o 
  -2   7  13      553.14      571.94     96.18 o 
  -1   7  13      715.37      642.36     96.18 o 
   0   7  13       29.67      -17.18     51.53 o 
   1   7  13     1683.74     1593.89    133.97 o 
   2   7  13      137.69      225.00     73.85 o 
   3   7  13     1308.79     1252.10    127.10 o 
   4   7  13      263.78      310.88     77.29 o 
  -7   8  13      216.49      281.68     77.29 o 
  -6   8  13      707.79      668.13     99.62 o 
  -5   8  13      105.55      118.51     66.98 o 
  -4   8  13        6.22       -6.87     49.81 o 
  -3   8  13      358.26      518.70     94.47 o 
  -2   8  13     6797.30     6799.79    271.37 o 
  -1   8  13     1298.65     1313.93    125.38 o 
   0   8  13       29.83       24.05     54.96 o 
   1   8  13      839.25      778.05    104.77 o 
   2   8  13     1420.29     1535.49    135.69 o 
   3   8  13      160.80      247.33     77.29 o 
  -6   9  13     1609.52     1643.70    147.71 o 
  -5   9  13     2548.09     2612.40    171.76 o 
  -4   9  13     2003.74     2291.21    164.88 o 
  -3   9  13        5.21        8.59     60.11 o 
  -2   9  13      564.60      541.03     94.47 o 
  -1   9  13      672.04      642.36     96.18 o 
   0   9  13       45.36       42.94     56.68 o 
   1   9  13      485.89      484.35     92.75 o 
   2   9  13     2064.87     2012.97    156.30 o 
  -5  10  13      339.57      319.46     84.16 o 
  -4  10  13        8.21       34.35     63.55 o 
  -3  10  13     1380.91     1341.41    133.97 o 
  -2  10  13     1083.68     1028.81    123.66 o 
  -1  10  13     2855.81     2751.52    178.63 o 
   0  10  13      175.72      195.80     77.29 o 
   1  10  13        6.54       46.37     63.55 o 
  -4  11  13      112.69      142.56     75.57 o 
  -3  11  13       58.98       82.44     72.14 o 
  -2  11  13      211.67      178.63     80.72 o 
  -1  11  13      142.63       99.62     73.85 o 
  -1 -12  14      173.58      164.88     58.40 o 
   0 -12  14     1554.22     1334.54    108.21 o 
   1 -12  14       58.04       22.33     49.81 o 
   2 -12  14      384.80      254.20     63.55 o 
   3 -12  14     2036.19     2241.41    139.12 o 
   4 -12  14       36.84       58.40     53.24 o 
   5 -12  14      123.37       73.85     56.68 o 
  -2 -11  14      515.28      577.10     77.29 o 
  -1 -11  14      674.04      829.58     89.31 o 
   0 -11  14       20.85       22.33     44.66 o 
   1 -11  14        1.58       22.33     41.22 o 
   2 -11  14      487.44      506.68     77.29 o 
   3 -11  14        6.08      -10.31     46.37 o 
   4 -11  14     1650.18     1580.15    116.79 o 
   5 -11  14     1532.91     1313.93    111.64 o 
  -3 -10  14     1270.47     1173.09     97.90 o 
  -2 -10  14       66.79       92.75     51.53 o 
  -1 -10  14      606.18      525.57     75.57 o 
   0 -10  14      852.96      941.22     91.03 o 
   1 -10  14      931.30      953.24     91.03 o 
   2 -10  14       13.61      -29.20     41.22 o 
   3 -10  14      386.42      412.21     72.14 o 
   4 -10  14        1.97       20.61     46.37 o 
   5 -10  14     2348.92     2356.48    133.97 o 
   6 -10  14      794.19      886.26     94.47 o 
  -3  -9  14        4.31       -8.59     39.50 o 
  -2  -9  14     1832.83     1875.57    115.08 o 
  -1  -9  14      701.15      788.36     82.44 o 
   0  -9  14      521.25      616.60     75.57 o 
   1  -9  14     2975.28     3155.14    151.14 o 
   2  -9  14       14.01      -15.46     37.79 o 
   3  -9  14      385.29      348.66     65.27 o 
   4  -9  14      986.69      954.96     92.75 o 
   5  -9  14     1971.41     1846.37    121.95 o 
   6  -9  14        7.03       10.31     48.09 o 
  -3  -8  14     1452.29     1470.22    104.77 o 
  -2  -8  14       89.05      113.36     49.81 o 
  -1  -8  14     1262.54     1250.38     99.62 o 
   0  -8  14      539.23      537.59     73.85 o 
   1  -8  14      255.34      226.72     58.40 o 
   2  -8  14      415.85      434.54     66.98 o 
   3  -8  14      171.75      121.95     51.53 o 
   4  -8  14       51.70       37.79     44.66 o 
   5  -8  14      469.39      587.40     75.57 o 
   6  -8  14      299.04      304.01     66.98 o 
  -3  -7  14       61.86       54.96     42.94 o 
  -2  -7  14       59.07       91.03     44.66 o 
  -1  -7  14      145.00      147.71     51.53 o 
   0  -7  14     1303.66     1281.29     97.90 o 
   1  -7  14      503.82      386.45     63.55 o 
   2  -7  14      562.56      518.70     68.70 o 
   3  -7  14     3298.33     3402.47    154.58 o 
   4  -7  14     3542.47     3543.31    156.30 o 
   5  -7  14      402.94      245.61     58.40 o 
   7  -7  14       32.84       75.57     49.81 o 
  -4  -6  14     3454.13     3586.25    152.86 o 
  -3  -6  14     1283.67     1334.54     99.62 o 
  -2  -6  14       48.20       49.81     39.50 o 
  -1  -6  14      472.88      515.27     70.42 o 
   0  -6  14     1313.16     1298.47     97.90 o 
   1  -6  14       68.65      130.53     46.37 o 
   2  -6  14       31.65       37.79     41.22 o 
   3  -6  14      274.34      319.46     60.11 o 
   4  -6  14     5084.73     5203.77    162.31 o 
   5  -6  14     2248.43     2181.46     90.33 o 
   6  -6  14     3075.74     3328.62    170.04 o 
   7  -6  14     1186.39     1119.84    109.92 o 
  -4  -5  14      111.75       94.47     48.09 o 
  -3  -5  14       13.78        0.00     32.63 o 
  -2  -5  14     1797.81     1607.63    104.77 o 
  -1  -5  14      746.46      726.52     75.57 o 
   0  -5  14      215.57      202.67     49.81 o 
   1  -5  14     5700.25     5663.71    141.85 o 
   2  -5  14     1174.06      988.75     62.84 o 
   3  -5  14      828.98      869.19    127.10 o 
   4  -5  14     4924.41     4870.52    133.51 o 
   5  -5  14        2.03        9.96     46.37 o 
   6  -5  14       46.82      109.92     53.24 o 
   7  -5  14       37.59       48.09     49.81 o 
  -4  -4  14     1067.32     1099.23     87.60 o 
  -1  -4  14     6551.34     5959.91    214.69 o 
   0  -4  14       61.48       34.35     48.09 o 
   1  -4  14      273.14      276.53     60.11 o 
   2  -4  14      176.00      209.95     38.35 o 
   3  -4  14     1343.45     1298.41    107.35 o 
   4  -4  14       15.85       17.43     28.37 o 
   5  -4  14      978.88      875.43     91.03 o 
   6  -4  14      547.28      582.25     84.16 o 
   7  -4  14     2794.83     2784.15    170.04 o 
  -3  -3  14      138.52       60.11     48.09 o 
  -2  -3  14       14.17       18.89     46.37 o 
  -1  -3  14     8514.07     8015.81    259.35 o 
   0  -3  14     2111.45     1861.83    125.38 o 
   1  -3  14      377.54      453.43     75.57 o 
   2  -3  14       90.07      123.66     56.68 o 
   3  -3  14     2840.65     2519.65    145.99 o 
   4  -3  14      409.63      394.27     45.81 o 
   5  -3  14      199.44      195.98     39.58 o 
   6  -3  14      349.71      372.71     75.57 o 
   7  -3  14      192.21      216.41     66.98 o 
  -5  -2  14     3723.51     3424.80    173.47 o 
  -4  -2  14     4816.47     4592.73    197.52 o 
  -3  -2  14       60.97      -41.22     41.22 o 
  -2  -2  14       53.34       25.76     48.09 o 
  -1  -2  14       38.22      -42.94     42.94 o 
   0  -2  14       23.68       56.68     53.24 o 
   1  -2  14      257.62      257.63     66.98 o 
   2  -2  14      266.03      286.83     68.70 o 
   3  -2  14     1476.10     1485.68    120.23 o 
   4  -2  14     4395.81     4376.32    200.95 o 
   5  -2  14        4.00       75.57     48.09 o 
   6  -2  14      750.11      767.75     97.90 o 
   7  -2  14       71.67       37.79     48.09 o 
  -6  -1  14      262.35      312.59     72.14 o 
  -5  -1  14      636.53      516.98     82.44 o 
  -4  -1  14      223.35      175.19     61.83 o 
  -3  -1  14      312.66      383.01     75.57 o 
  -2  -1  14      358.99      367.56     73.85 o 
  -1  -1  14     2211.41     2045.60    132.25 o 
   0  -1  14     2326.68     2205.34    140.84 o 
   1  -1  14     1283.07     1281.29    111.64 o 
   2  -1  14     1654.36     1550.95    125.38 o 
   3  -1  14        7.78       -1.72     46.37 o 
   4  -1  14      785.18      719.65     96.18 o 
   5  -1  14     2138.81     2126.33    149.43 o 
   6  -1  14      159.22      214.69     70.42 o 
  -6   0  14     1258.81     1303.62    118.51 o 
  -5   0  14     3952.61     4178.80    195.80 o 
  -4   0  14       45.78       97.90     54.96 o 
  -3   0  14      877.40      831.30     96.18 o 
  -2   0  14      131.76      214.69     66.98 o 
  -1   0  14      832.90      934.35    101.34 o 
   0   0  14     1095.48     1128.43    104.77 o 
   1   0  14      976.12     1092.36    108.21 o 
   2   0  14     5492.15     5326.13    223.28 o 
   3   0  14     1784.56     1540.64    128.82 o 
   4   0  14      345.98      321.18     73.85 o 
   5   0  14      290.30      364.12     77.29 o 
   6   0  14     2565.48     2775.56    173.47 o 
  -6   1  14        0.82       82.44     51.53 o 
  -5   1  14      154.84      171.76     61.83 o 
  -4   1  14     1495.34     1399.80    116.79 o 
  -3   1  14      888.48      745.42     94.47 o 
  -2   1  14     3507.56     3557.05    183.78 o 
  -1   1  14    14647.44    14039.27    389.88 o 
   0   1  14      363.74      278.24     73.85 o 
   1   1  14       38.00       60.11     49.81 o 
   2   1  14      193.68      156.30     65.27 o 
   3   1  14      101.82      171.76     65.27 o 
   4   1  14        0.48      -12.02     46.37 o 
   5   1  14      907.09      985.87    115.08 o 
   6   1  14      884.18      846.75    106.49 o 
  -6   2  14       98.33      135.69     61.83 o 
  -5   2  14     6123.72     6246.74    250.76 o 
  -4   2  14     1366.48     1205.72    115.08 o 
  -3   2  14       15.10      -27.48     46.37 o 
  -2   2  14        1.58      -36.07     46.37 o 
  -1   2  14      840.17      745.42     97.90 o 
   0   2  14     2818.56     3203.23    171.76 o 
   1   2  14      258.47      221.56     66.98 o 
   2   2  14      561.94      546.18     89.31 o 
   3   2  14      813.40      984.16    111.64 o 
   4   2  14     1523.17     1427.29    128.82 o 
   5   2  14      546.26      448.28     85.88 o 
  -6   3  14        4.43       46.37     48.09 o 
  -5   3  14        5.22       24.05     48.09 o 
  -4   3  14      156.70       82.44     56.68 o 
  -3   3  14       31.50       99.62     60.11 o 
  -2   3  14     2124.64     2195.03    149.43 o 
  -1   3  14     1548.19     1554.38    130.53 o 
   0   3  14     2210.75     1940.83    142.56 o 
   1   3  14       77.79       65.27     61.83 o 
   2   3  14      662.29      724.81     97.90 o 
   3   3  14      630.10      664.69     96.18 o 
   4   3  14      261.03      279.96     79.01 o 
   5   3  14     1438.30     1664.31    144.27 o 
  -6   4  14      585.66      439.69     87.60 o 
  -5   4  14     3214.27     2596.94    164.88 o 
  -4   4  14        1.57      -39.50     39.50 o 
  -3   4  14     2229.48     2251.71    151.14 o 
  -2   4  14        8.35       15.46     54.96 o 
  -1   4  14      861.51     1008.20    109.92 o 
   0   4  14      129.58      123.66     66.98 o 
   1   4  14     2375.98     2280.91    156.30 o 
   2   4  14     2184.45     2287.78    159.73 o 
   3   4  14       36.97      127.10     65.27 o 
   4   4  14        1.58       27.48     51.53 o 
   5   4  14       25.53       66.98     56.68 o 
  -7   5  14      813.97      820.99    109.92 o 
  -6   5  14      667.66      578.82     97.90 o 
  -5   5  14     2831.68     2691.40    170.04 o 
  -4   5  14      962.30      877.67    106.49 o 
  -3   5  14        1.00      -42.94     44.66 o 
  -2   5  14     5327.12     5855.13    250.76 o 
  -1   5  14      855.00      951.52    113.36 o 
   0   5  14      155.14       27.48     53.24 o 
   1   5  14       50.07       36.07     54.96 o 
   2   5  14      177.58      161.45     66.98 o 
   3   5  14     1135.90     1059.73    121.95 o 
   4   5  14      287.03      230.15     72.14 o 
  -6   6  14      770.78      920.61    115.08 o 
  -5   6  14     1278.71      953.24    111.64 o 
  -4   6  14        0.17      -41.22     46.37 o 
  -3   6  14      104.31      226.72     75.57 o 
  -2   6  14       29.16       41.22     60.11 o 
  -1   6  14     2456.95     2262.02    161.45 o 
   0   6  14     1648.91     1846.37    144.27 o 
   1   6  14       72.82       63.55     60.11 o 
   2   6  14      241.46      154.58     72.14 o 
   3   6  14        4.80       51.53     54.96 o 
  -6   7  14      145.14      140.84     65.27 o 
  -5   7  14       40.50      120.23     63.55 o 
  -4   7  14      541.83      597.71     99.62 o 
  -3   7  14       54.52      103.05     63.55 o 
  -2   7  14     2356.44     2306.67    164.88 o 
  -1   7  14      471.22      458.59     89.31 o 
   0   7  14        8.86      -25.76     58.40 o 
   1   7  14      142.59      121.95     70.42 o 
   2   7  14       98.20      108.21     66.98 o 
   3   7  14       48.23      178.63     70.42 o 
  -5   8  14        5.26       61.83     61.83 o 
  -4   8  14      207.78      223.28     79.01 o 
  -3   8  14     2036.60     2286.06    166.60 o 
  -2   8  14     1628.19     1659.16    149.43 o 
  -1   8  14     1151.40     1009.92    118.51 o 
   0   8  14     2427.74     2481.86    168.32 o 
   1   8  14     1150.05     1363.74    137.40 o 
   2   8  14       20.64       75.57     61.83 o 
  -5   9  14     3707.92     4106.67    228.43 o 
  -4   9  14      370.00      365.84     96.18 o 
  -3   9  14      268.64      225.00     87.60 o 
  -2   9  14      276.38      348.66     94.47 o 
  -1   9  14     1370.30     1420.42    139.12 o 
   0   9  14        1.90      -15.46     54.96 o 
   1   9  14       56.46      118.51     75.57 o 
  -4  10  14      295.36      369.27     96.18 o 
  -3  10  14      392.66      305.72     89.31 o 
  -2  10  14       48.24      166.60     77.29 o 
  -1  10  14     1548.49     1805.15    159.73 o 
  -1 -11  15      825.29      743.70     91.03 o 
   0 -11  15        7.98      -12.02     48.09 o 
   1 -11  15     1239.81     1154.19    104.77 o 
   2 -11  15      434.86      446.56     75.57 o 
   3 -11  15     6719.79     6743.11    243.89 o 
   4 -11  15     1489.91     1379.19    116.79 o 
  -2 -10  15     2706.82     2763.54    147.71 o 
  -1 -10  15     1516.16     1690.07    120.23 o 
   0 -10  15     2460.25     2263.73    137.40 o 
   1 -10  15      844.26      827.86     92.75 o 
   2 -10  15      328.19      370.99     72.14 o 
   3 -10  15        3.30       15.46     46.37 o 
   4 -10  15      685.37      817.55     92.75 o 
   5 -10  15       15.07      -42.94     42.94 o 
  -3  -9  15      518.08      516.98     77.29 o 
  -2  -9  15       21.00       41.22     48.09 o 
  -1  -9  15     2769.87     2768.69    147.71 o 
   0  -9  15       26.36       17.18     46.37 o 
   1  -9  15      132.14      152.86     53.24 o 
   2  -9  15        5.81      -39.50     39.50 o 
   3  -9  15      948.59      979.00     96.18 o 
   4  -9  15        8.56       58.40     53.24 o 
   5  -9  15     1714.51     1727.86    121.95 o 
  -3  -8  15       71.95       80.72     51.53 o 
  -2  -8  15      634.88      702.48     80.72 o 
  -1  -8  15       30.84        3.44     42.94 o 
   0  -8  15       79.95       49.81     48.09 o 
   1  -8  15      328.31      326.33     68.70 o 
   2  -8  15      593.72      571.94     75.57 o 
   3  -8  15        2.44       82.44     49.81 o 
   4  -8  15      229.70      168.32     58.40 o 
   5  -8  15     1617.20     1921.94    125.38 o 
   6  -8  15     1679.33     1667.74    118.51 o 
  -3  -7  15       47.54       82.44     49.81 o 
  -2  -7  15      144.33       97.90     49.81 o 
  -1  -7  15       69.53       56.68     42.94 o 
   0  -7  15     1349.77     1521.75    108.21 o 
   1  -7  15     1630.26     1442.74    106.49 o 
   2  -7  15     2286.31     2129.76    128.82 o 
   3  -7  15    12201.48    11550.54    317.75 o 
   4  -7  15        4.74       -8.59     42.94 o 
   5  -7  15       33.50       15.46     42.94 o 
  -4  -6  15      217.30      192.37     58.40 o 
  -3  -6  15     1221.54     1272.71     97.90 o 
  -2  -6  15     1376.43     1389.50    106.49 o 
  -1  -6  15     3480.99     3414.49    158.01 o 
   0  -6  15     1104.63     1058.01     94.47 o 
   1  -6  15      861.79      692.17     80.72 o 
   2  -6  15      190.25      135.69     51.53 o 
   3  -6  15      568.60      657.82     79.01 o 
   4  -6  15        4.23       60.11     46.37 o 
   5  -6  15      387.37      484.31    117.65 o 
   6  -6  15       98.48      145.99     56.68 o 
  -4  -5  15      252.35      250.76     60.11 o 
  -3  -5  15       67.70       54.96     39.50 o 
  -2  -5  15       41.67       27.48     39.50 o 
  -1  -5  15      826.94      716.22     77.29 o 
   0  -5  15        2.56       -8.59     39.50 o 
   1  -5  15     3562.04     3679.00    159.73 o 
   2  -5  15       33.20       19.77     52.39 o 
   3  -5  15      151.58      144.49     38.64 o 
   4  -5  15      174.90      202.22    106.49 o 
   5  -5  15     1971.09     1925.07     87.29 o 
   6  -5  15       17.18       17.18     44.66 o 
  -4  -4  15     1630.36     1628.24    108.21 o 
   0  -4  15        0.19      -39.50     39.50 o 
   1  -4  15       38.69       13.74     48.09 o 
   2  -4  15      295.63      319.11     45.24 o 
   3  -4  15     1224.31     1099.54    187.21 o 
   4  -4  15     1389.84     1316.80     74.28 o 
   5  -4  15     4002.05     3904.60    125.66 o 
   6  -4  15     1469.69     1528.62    128.82 o 
  -3  -3  15        2.51      -15.46     46.37 o 
  -2  -3  15      270.46      302.29     70.42 o 
  -1  -3  15     3211.34     3187.78    164.88 o 
   0  -3  15     1658.61     1655.72    125.38 o 
   1  -3  15        2.13       60.11     51.53 o 
   2  -3  15     6070.61     5819.07    231.87 o 
   3  -3  15     1720.82     1710.68    130.53 o 
   4  -3  15      634.79      702.59     59.42 o 
   5  -3  15        8.62       17.18     46.37 o 
   6  -3  15       19.69       60.11     53.24 o 
  -5  -2  15      545.48      558.20     87.60 o 
  -4  -2  15       99.08      103.05     54.96 o 
  -3  -2  15     4098.34     4250.94    199.24 o 
  -2  -2  15        2.12       -6.87     44.66 o 
  -1  -2  15      811.94      812.40     97.90 o 
   0  -2  15      135.38      142.56     63.55 o 
   1  -2  15      300.22      455.15     80.72 o 
   2  -2  15      106.42      121.95     60.11 o 
   3  -2  15      202.97      156.30     61.83 o 
   4  -2  15       51.61      106.49     56.68 o 
   5  -2  15     1137.85     1154.19    118.51 o 
   6  -2  15      156.04      266.22     73.85 o 
  -6  -1  15      524.57      726.52    101.34 o 
  -5  -1  15        1.96       44.66     51.53 o 
  -4  -1  15       74.48       54.96     54.96 o 
  -3  -1  15      596.29      541.03     89.31 o 
  -2  -1  15      127.10       63.55     54.96 o 
  -1  -1  15       83.96       84.16     58.40 o 
   0  -1  15      954.99      905.15    101.34 o 
   1  -1  15     2266.74     2378.81    149.43 o 
   2  -1  15      521.96      547.90     85.88 o 
   3  -1  15      879.46      875.95    106.49 o 
   4  -1  15       61.78      113.36     58.40 o 
   5  -1  15      173.05       77.29     51.53 o 
   6  -1  15      523.59      664.69     97.90 o 
  -7   0  15     1633.34     2100.57    154.58 o 
  -6   0  15     2492.87     3172.32    183.78 o 
  -5   0  15     1447.59     1521.75    127.10 o 
  -4   0  15       71.74       92.75     54.96 o 
  -3   0  15     3970.51     3794.07    190.65 o 
  -2   0  15      142.78      200.95     70.42 o 
  -1   0  15      147.65      221.56     73.85 o 
   0   0  15      242.27      264.50     73.85 o 
   1   0  15     1171.45     1008.20    108.21 o 
   2   0  15     2876.06     3012.59    175.19 o 
   3   0  15      324.91      353.82     82.44 o 
   4   0  15     6941.85     7445.59    290.27 o 
   5   0  15     2346.10     2614.11    170.04 o 
  -7   1  15      310.09      446.56     89.31 o 
  -6   1  15        4.53       41.22     56.68 o 
  -5   1  15      227.44      346.95     80.72 o 
  -4   1  15       24.33      -15.46     46.37 o 
  -3   1  15       79.01       72.14     60.11 o 
  -2   1  15     1397.38     1748.47    140.84 o 
  -1   1  15     4081.66     4007.05    200.95 o 
   0   1  15      185.05      103.05     60.11 o 
   1   1  15      337.99      290.27     80.72 o 
   2   1  15     1752.42     1655.72    135.69 o 
   3   1  15      576.10      709.35    103.05 o 
   4   1  15      164.36      273.09     77.29 o 
   5   1  15       46.47      104.77     61.83 o 
  -7   2  15       15.84       79.01     56.68 o 
  -6   2  15      376.40      444.85     89.31 o 
  -5   2  15       61.54       65.27     53.24 o 
  -4   2  15      433.76      467.17     85.88 o 
  -3   2  15     2532.05     2607.24    164.88 o 
  -2   2  15      354.75      207.82     72.14 o 
  -1   2  15      557.79      587.40     96.18 o 
   0   2  15      107.87       89.31     61.83 o 
   1   2  15      198.36      113.36     66.98 o 
   2   2  15       77.96       56.68     54.96 o 
   3   2  15       34.85       13.74     54.96 o 
   4   2  15      180.46      228.43     79.01 o 
   5   2  15      872.71      774.62    108.21 o 
  -6   3  15      398.82      391.60     87.60 o 
  -5   3  15       37.72        0.00     46.37 o 
  -4   3  15      554.86      587.40     96.18 o 
  -3   3  15     5243.34     5583.76    245.61 o 
  -2   3  15      435.01      346.95     80.72 o 
  -1   3  15      102.40      106.49     68.70 o 
   0   3  15     2942.89     3043.50    183.78 o 
   1   3  15        9.52      -10.31     49.81 o 
   2   3  15      217.71      249.05     79.01 o 
   3   3  15     1503.31     1511.45    139.12 o 
   4   3  15      132.35      127.10     70.42 o 
  -6   4  15     2097.88     2215.64    159.73 o 
  -5   4  15     2627.61     2622.70    173.47 o 
  -4   4  15     1138.95     1078.62    121.95 o 
  -3   4  15      406.70      482.63     92.75 o 
  -2   4  15     2936.44     2887.20    176.91 o 
  -1   4  15       20.62       99.62     65.27 o 
   0   4  15     1436.78     1535.49    140.84 o 
   1   4  15      554.77      499.81     94.47 o 
   2   4  15      676.29      745.42    108.21 o 
   3   4  15      509.60      437.98     92.75 o 
   4   4  15     3192.67     3199.80    197.52 o 
  -6   5  15     1131.98     1210.87    128.82 o 
  -5   5  15      771.91      882.82    116.79 o 
  -4   5  15      223.04      245.61     80.72 o 
  -3   5  15       92.77      187.21     75.57 o 
  -2   5  15      209.10       84.16     63.55 o 
  -1   5  15       24.82       -1.72     56.68 o 
   0   5  15        4.63       68.70     63.55 o 
   1   5  15        4.53       66.98     65.27 o 
   2   5  15       54.83       -8.59     60.11 o 
   3   5  15     1054.28     1295.03    135.69 o 
  -5   6  15      785.67      920.61    118.51 o 
  -4   6  15      544.18      637.21    106.49 o 
  -3   6  15      114.31      195.80     77.29 o 
  -2   6  15        6.39       46.37     61.83 o 
  -1   6  15      659.33      702.48    104.77 o 
   0   6  15      125.40      116.79     66.98 o 
   1   6  15      762.54      712.78    108.21 o 
   2   6  15        8.23        3.44     56.68 o 
  -5   7  15      139.37       63.55     68.70 o 
  -4   7  15     2355.60     2651.90    183.78 o 
  -3   7  15     2176.17     2320.41    175.19 o 
  -2   7  15       32.22        0.00     65.27 o 
  -1   7  15       72.71        5.15     66.98 o 
   0   7  15      346.37      314.31     87.60 o 
   1   7  15     1528.00     1588.74    147.71 o 
  -4   8  15     1448.25     1312.21    142.56 o 
  -3   8  15     1565.63     2054.19    170.04 o 
  -2   8  15     2202.90     2040.45    163.17 o 
  -1   8  15      250.44      228.43     84.16 o 
   0   8  15     1016.99      941.22    125.38 o 
  -2   9  15      165.37       73.85     75.57 o 
  -1 -10  16       16.75       20.61     53.24 o 
   0 -10  16     2716.58     2657.05    154.58 o 
   1 -10  16      224.17      225.00     66.98 o 
   2 -10  16       20.09       42.94     51.53 o 
   3 -10  16      635.80      719.65     94.47 o 
  -2  -9  16     1281.46     1367.17    113.36 o 
  -1  -9  16      572.39      525.57     82.44 o 
   0  -9  16      904.46      726.52     91.03 o 
   1  -9  16      178.88      111.64     54.96 o 
   2  -9  16     2459.33     2512.78    145.99 o 
   3  -9  16        5.13       66.98     51.53 o 
   4  -9  16     2072.80     1947.70    133.97 o 
  -3  -8  16        4.38      -41.22     41.22 o 
  -2  -8  16      194.41      123.66     53.24 o 
  -1  -8  16     1790.17     1899.61    128.82 o 
   0  -8  16      209.92      163.17     60.11 o 
   1  -8  16     1922.49     1956.29    130.53 o 
   2  -8  16      127.31      139.12     56.68 o 
   3  -8  16      256.67      180.34     60.11 o 
   4  -8  16      123.83       87.60     56.68 o 
   5  -8  16     1917.68     1530.34    118.51 o 
  -3  -7  16        0.12       32.63     49.81 o 
  -2  -7  16       37.49       70.42     48.09 o 
  -1  -7  16      472.30      542.75     79.01 o 
   0  -7  16      156.20      116.79     54.96 o 
   1  -7  16     6342.00     6178.03    223.28 o 
   2  -7  16      190.82      178.63     58.40 o 
   3  -7  16     1907.48     2090.26    128.82 o 
   4  -7  16        6.71      -22.33     46.37 o 
   5  -7  16     1149.35     1142.17    104.77 o 
  -4  -6  16     3326.17     3539.87    166.60 o 
  -3  -6  16     1798.31     1897.89    125.38 o 
  -2  -6  16       70.65       18.89     46.37 o 
  -1  -6  16     1167.12     1015.07     97.90 o 
   0  -6  16     2078.52     2006.10    127.10 o 
   1  -6  16        1.04       17.18     46.37 o 
   2  -6  16       36.53        6.87     41.22 o 
   3  -6  16        8.84       -8.59     42.94 o 
   4  -6  16       17.90       18.89     44.66 o 
   5  -6  16      244.14      199.24     61.83 o 
  -4  -5  16      725.11      769.46     89.31 o 
  -3  -5  16      773.97      791.79     85.88 o 
  -2  -5  16      245.10      257.63     61.83 o 
  -1  -5  16     1094.09     1130.15     99.62 o 
   0  -5  16      411.00      370.99     65.27 o 
   1  -5  16     6363.88     5801.89    209.54 o 
   2  -5  16     4572.42     4314.49    178.63 o 
   3  -5  16      728.89      712.11     61.62 o 
   4  -5  16     2890.89     2461.90    238.74 o 
   5  -5  16       99.15      117.87     60.11 o 
  -4  -4  16      483.52      661.26     79.01 o 
   1  -4  16      123.18      145.99     63.55 o 
   2  -4  16      114.35      171.38     41.08 o 
   3  -4  16      235.03      268.87     45.72 o 
   4  -4  16     1356.31     1493.66     95.32 o 
   5  -4  16     1305.32     1123.06    111.64 o 
  -2  -3  16      665.25      534.16     87.60 o 
  -1  -3  16     2466.89     2334.15    149.43 o 
   0  -3  16     1477.84     1377.48    120.23 o 
   1  -3  16     3866.64     3708.19    187.21 o 
   2  -3  16      482.66      470.61     85.88 o 
   3  -3  16     1277.96     1334.54    121.95 o 
   4  -3  16      794.33      745.84     91.89 o 
   5  -3  16      104.75      125.38     60.11 o 
  -4  -2  16     1141.32     1082.06    115.08 o 
  -3  -2  16      677.21      711.07    101.34 o 
  -2  -2  16      367.97      455.15     82.44 o 
  -1  -2  16     2265.35     2267.17    149.43 o 
   0  -2  16       27.45       12.02     53.24 o 
   1  -2  16        0.55      -29.20     46.37 o 
   2  -2  16        1.82      -15.46     46.37 o 
   3  -2  16       23.30       20.61     51.53 o 
   4  -2  16      276.93      219.85     70.42 o 
   5  -2  16     1249.93      996.18    116.79 o 
  -6  -1  16      747.80      863.93    113.36 o 
  -5  -1  16      342.87      413.93     89.31 o 
  -4  -1  16        8.10       -8.59     53.24 o 
  -3  -1  16      188.68      173.47     72.14 o 
  -2  -1  16      998.59      822.71    103.05 o 
  -1  -1  16       36.50      -24.05     53.24 o 
   0  -1  16     1602.75     1569.84    133.97 o 
   1  -1  16     5876.61     5695.40    243.89 o 
   2  -1  16     1213.96     1130.15    120.23 o 
   3  -1  16      587.86      513.55     92.75 o 
   4  -1  16       78.68      159.73     65.27 o 
   5  -1  16      174.22      164.88     66.98 o 
  -6   0  16     1168.07     1717.55    145.99 o 
  -5   0  16      230.58      365.84     85.88 o 
  -4   0  16       59.96       22.33     53.24 o 
  -3   0  16      261.44      276.53     82.44 o 
  -2   0  16     1168.94     1210.87    123.66 o 
  -1   0  16      543.39      802.10    106.49 o 
   0   0  16       70.55      -10.31     58.40 o 
   1   0  16      826.59     1125.00    120.23 o 
   2   0  16       12.32        8.59     53.24 o 
   3   0  16       33.68       -6.87     53.24 o 
   4   0  16     2499.27     2650.18    175.19 o 
  -6   1  16        0.60       25.76     60.11 o 
  -5   1  16      313.24      379.58     87.60 o 
  -4   1  16       20.06        3.44     51.53 o 
  -3   1  16      478.82      422.52     91.03 o 
  -2   1  16     1141.01     1047.71    115.08 o 
  -1   1  16     1764.92     1939.12    151.14 o 
   0   1  16     3157.33     3419.65    190.65 o 
   1   1  16        9.88       46.37     60.11 o 
   2   1  16      193.35      166.60     70.42 o 
   3   1  16      126.96      156.30     66.98 o 
   4   1  16      170.68      175.19     73.85 o 
  -6   2  16      127.89      158.01     72.14 o 
  -5   2  16     7105.18     7380.32    291.98 o 
  -4   2  16        5.86       97.90     66.98 o 
  -3   2  16       45.60       24.05     56.68 o 
  -2   2  16       13.74      -39.50     53.24 o 
  -1   2  16        1.23        0.00     60.11 o 
   0   2  16     2180.68     2026.71    152.86 o 
   1   2  16       14.73       77.29     61.83 o 
   2   2  16       48.88       36.07     60.11 o 
   3   2  16     1125.18     1198.85    130.53 o 
  -6   3  16       21.42      -34.35     49.81 o 
  -5   3  16       67.88       80.72     60.11 o 
  -4   3  16     2224.18     2332.44    170.04 o 
  -3   3  16     2526.99     2782.43    182.06 o 
  -2   3  16       91.56       53.24     65.27 o 
  -1   3  16      619.46      741.98    108.21 o 
   0   3  16     1635.10     1633.39    144.27 o 
   1   3  16     2979.15     2779.00    183.78 o 
   2   3  16        3.76       41.22     65.27 o 
   3   3  16        4.52      -34.35     51.53 o 
  -5   4  16        0.23      -56.68     56.68 o 
  -4   4  16       19.72       -6.87     54.96 o 
  -3   4  16        1.15      -34.35     63.55 o 
  -2   4  16      526.73      539.31    103.05 o 
  -1   4  16      152.72      211.26     82.44 o 
   0   4  16      198.04       70.42     70.42 o 
   1   4  16       22.05       58.40     65.27 o 
   2   4  16       40.62      -15.46     58.40 o 
  -4   5  16       36.39      -42.94     60.11 o 
  -3   5  16      261.23      197.52     82.44 o 
  -2   5  16      225.03      350.38     91.03 o 
  -1   5  16       43.55       10.31     60.11 o 
   0   5  16      749.15      786.64    115.08 o 
   1   5  16     1109.95     1118.13    132.25 o 
   2   5  16       81.63       97.90     66.98 o 
  -4   6  16      485.83      498.09    108.21 o 
  -3   6  16      276.57      468.89    101.34 o 
  -2   6  16      176.40      178.63     80.72 o 
  -1   6  16     1541.32     1693.51    156.30 o 
   0   6  16      641.91      492.94    101.34 o 
  -2   7  16      276.42      245.61     91.03 o 
  -1   7  16        7.43       20.61     66.98 o 
  -1  -8  17     1883.19     2193.31    144.27 o 
   0  -8  17      209.49      130.53     60.11 o 
   1  -8  17      193.89      216.41     70.42 o 
   2  -8  17      556.49      525.57     82.44 o 
  -2  -7  17      252.46      218.13     65.27 o 
  -1  -7  17     2006.73     2141.79    137.40 o 
   0  -7  17      105.67       68.70     53.24 o 
   1  -7  17      115.20      106.49     60.11 o 
   2  -7  17      454.18      309.16     72.14 o 
   3  -7  17      172.95       73.85     58.40 o 
   4  -7  17      733.67      857.06     94.47 o 
  -3  -6  17      549.60      492.94     80.72 o 
  -2  -6  17        4.11      -10.31     42.94 o 
  -1  -6  17      516.61      544.46     80.72 o 
   0  -6  17     2574.48     2581.48    145.99 o 
   1  -6  17       58.10       77.29     53.24 o 
   2  -6  17      133.48      123.66     56.68 o 
   3  -6  17       20.95       94.47     56.68 o 
   4  -6  17      185.91      190.65     63.55 o 
  -4  -5  17      369.75      322.90     73.85 o 
  -3  -5  17        6.79      -37.79     37.79 o 
  -2  -5  17      345.88      302.29     66.98 o 
  -1  -5  17      795.29      917.17     96.18 o 
   0  -5  17     2399.66     2224.23    132.25 o 
   1  -5  17     1135.21     1073.47     97.90 o 
   2  -5  17       75.56       97.90     51.53 o 
   3  -5  17     1041.91      987.59     96.18 o 
   4  -5  17       22.29      -44.66     44.66 o 
  -4  -4  17       65.43      104.77     51.53 o 
  -3  -4  17     7795.87     8027.84    262.79 o 
   1  -4  17      313.23      245.61     60.11 o 
   2  -4  17       44.42       30.58     33.84 o 
   3  -4  17      118.78       44.91     36.67 o 
   4  -4  17        7.18        7.20     57.54 o 
  -1  -3  17      241.94      145.99     73.85 o 
   0  -3  17     1498.94     1758.77    135.69 o 
   1  -3  17       53.82        0.00     54.96 o 
   2  -3  17       37.05       -8.59     49.81 o 
   3  -3  17     1356.16     1404.96    109.92 o 
   4  -3  17      209.49      242.92     49.09 o 
  -3  -2  17      200.08      166.60     79.01 o 
  -2  -2  17        5.32      -51.53     51.53 o 
  -1  -2  17      546.23      398.47     85.88 o 
   0  -2  17     1005.37     1080.34    115.08 o 
   1  -2  17       77.02      187.21     70.42 o 
   2  -2  17       23.50       -1.72     49.81 o 
   4  -2  17       92.81       89.31     65.27 o 
  -5  -1  17       12.53      -10.31     60.11 o 
  -4  -1  17      112.86       42.94     66.98 o 
  -3  -1  17      332.86      443.13     97.90 o 
  -2  -1  17       49.31       13.74     61.83 o 
  -1  -1  17     4296.28     4194.26    211.26 o 
   0  -1  17     1141.56     1125.00    121.95 o 
   1  -1  17        6.05      -46.37     46.37 o 
   2  -1  17      652.01      620.04    103.05 o 
   3  -1  17       68.26       68.70     61.83 o 
   4  -1  17      234.54      264.50     80.72 o 
  -5   0  17      415.76      620.04    108.21 o 
  -4   0  17     1008.23      901.71    121.95 o 
  -3   0  17     5813.98     6478.61    274.81 o 
  -2   0  17     1302.05     1344.84    132.25 o 
  -1   0  17      156.21      288.55     82.44 o 
   0   0  17      603.17      647.52    104.77 o 
   1   0  17       42.96      116.79     66.98 o 
   2   0  17       80.57      140.84     72.14 o 
   3   0  17        3.31       75.57     63.55 o 
  -5   1  17        7.45       25.76     66.98 o 
  -4   1  17       18.29       68.70     68.70 o 
  -3   1  17        7.16       25.76     61.83 o 
  -2   1  17       11.72      -60.11     60.11 o 
  -1   1  17     1018.34     1042.55    121.95 o 
   0   1  17     1364.52     1492.55    142.56 o 
   1   1  17      159.53      137.40     72.14 o 
   2   1  17        4.22      103.05     70.42 o 
   3   1  17     2195.39     2430.34    176.91 o 
  -5   2  17      279.33      235.30     82.44 o 
  -4   2  17     1821.69     1628.24    152.86 o 
  -3   2  17       23.48       37.79     68.70 o 
  -2   2  17      265.91      178.63     77.29 o 
  -1   2  17       64.97      101.34     75.57 o 
   0   2  17        1.69      -17.18     63.55 o 
   1   2  17       18.07       20.61     66.98 o 
   2   2  17     1460.23     1526.90    145.99 o 
  -4   3  17     1129.01     1121.56    132.25 o 
  -3   3  17      651.98      781.49    118.51 o 
  -2   3  17     1192.84     1329.39    140.84 o 
  -1   3  17     4030.23     4141.02    223.28 o 
   0   3  17       52.25      123.66     73.85 o 
   1   3  17      322.73      331.49     91.03 o 
  -3   4  17      659.93      518.70    106.49 o 
  -2   4  17     2113.35     1866.98    161.45 o 
  -1   4  17      710.08      633.78    109.92 o 
   0   4  17      123.32      187.21     79.01 o 
  -1  -5  18      293.11      218.13     65.27 o 
   0  -5  18     1537.03     1429.00    115.08 o 
   1  -5  18        1.42       58.40     51.53 o 
   2  -5  18      234.58       97.90     58.40 o 
  -2  -4  18     3963.03     4141.02    185.50 o 
   0  -4  18     2020.78     1954.57    128.82 o 
   1  -4  18      124.68      109.92     51.53 o 
   2  -4  18       97.03       22.33     51.53 o 
   0  -3  18       95.97       12.02     61.83 o 
   1  -3  18      749.74      635.49     99.62 o 
   2  -3  18       16.79       46.37     54.96 o 
   3  -3  18        9.87       88.42     71.28 o 
  -2  -2  18     2215.53     2770.41    182.06 o 
  -1  -2  18     1272.87     1501.14    140.84 o 
   0  -2  18      205.05      221.56     82.44 o 
   1  -2  18        0.00       10.31     60.11 o 
   2  -2  18      442.07      554.77     97.90 o 
  -3  -1  18      114.84      -61.83     65.27 o 
  -2  -1  18      641.96      659.54    109.92 o 
  -1  -1  18      876.65      977.29    123.66 o 
   0  -1  18       59.00       37.79     60.11 o 
   1  -1  18        2.92      -51.53     51.53 o 
   2  -1  18      141.13       70.42     70.42 o 
  -3   0  18       41.67       27.48     70.42 o 
  -2   0  18     3260.35     3402.47    207.82 o 
  -1   0  18      846.74      936.07    121.95 o 
   0   0  18       47.15       66.98     68.70 o 
   1   0  18        0.80      -12.02     61.83 o 
   2   0  18       36.33       30.92     66.98 o 
  -3   1  18      330.95      180.34     84.16 o 
  -2   1  18     1893.73     2193.31    173.47 o 
  -1   1  18      300.46      309.16     96.18 o 
   0   1  18      924.56      824.42    121.95 o 
   1   1  18     2854.67     3143.12    202.67 o 
  -2   2  18      808.02      867.36    127.10 o 
  -1   2  18       58.72       37.79     72.14 o 
   0   2  18      379.48      398.47    101.34 o 
                                                 
